# Supplementary material for: Persistent Ambipolar Heptacenes and Their Redox Species
Source: Angew Chem Int Ed Engl. 2022 May 5;61(26):e202200918. doi: 10.1002/anie.202200918 (PMC9324111; doi:10.1002/anie.202200918)
Supplement: Supplementary file 2 — Supporting Information [file ANIE-61-0-s001.cif]

data_GLOBAL

# 1. SUBMISSION DETAILS

_publ_contact_author_name  'Bunz, Uwe H. F.'
_publ_contact_author_address
;
        Organisch-Chemisches Institut
        Ruprecht-Karls-Universit\"at Heidelberg
        Im Neuenheimer Feld 270
        D-69120 Heidelberg
        Germany
;
_publ_contact_author_phone      '049 6221 54- 8401'
_publ_contact_author_fax        '049 6221 54- 8404'
_publ_contact_author_email      'uwe.bunz@oci.uni-heidelberg.de'
_publ_requested_journal         'Angewandte Chemie'
_publ_requested_coeditor_name     ?

_publ_contact_letter
;
  paper to be submitted for publication in Angewandte Chemie
;

#====================================================================

# 3. TITLE AND AUTHOR LIST

_publ_section_title
;
 Halogenation: Persistent Ambipolar Heptacenes and Their Redox Species
;

loop_
 _publ_author_name
 _publ_author_address
       'Nico Zeitter'
;       Organisch-Chemisches Institut
        Ruprecht-Karls-Universit\"at Heidelberg
        Im Neuenheimer Feld 270
        69120 Heidelberg
        Germany
;
       'Nikolai Hippchen'
;       Organisch-Chemisches Institut
        Ruprecht-Karls-Universit\"at Heidelberg
        Im Neuenheimer Feld 270
        69120 Heidelberg
        Germany
;
       'Anna Karina B\"ack'
;       Interdisziplinäres Zentrum für Wissenschaftliches Rechnen (IWR)
        Ruprecht-Karls-Universität Heidelberg
        Im Neuenheimer Feld 205A 
        69120 Heidelberg
        Germany
;
       'Steffen Maier'
;       Organisch-Chemisches Institut
        Ruprecht-Karls-Universit\"at Heidelberg
        Im Neuenheimer Feld 270
        69120 Heidelberg
        Germany
;
       'Frank Rominger'
;       Organisch-Chemisches Institut
        Ruprecht-Karls-Universit\"at Heidelberg
        Im Neuenheimer Feld 270
        69120 Heidelberg
        Germany
;
       'Andreas Dreuw'
;       Interdisziplinäres Zentrum für Wissenschaftliches Rechnen (IWR)
        Ruprecht-Karls-Universit\"at Heidelberg
        Im Neuenheimer Feld 205A 
        69120 Heidelberg
        Germany
;
       'Jan Freudenberg'
;       Organisch-Chemisches Institut
        Ruprecht-Karls-Universit\"at Heidelberg
        Im Neuenheimer Feld 270
        69120 Heidelberg
        Germany
;
       'Uwe H. F. Bunz'
;       Organisch-Chemisches Institut
        Ruprecht-Karls-Universit\"at Heidelberg
        Im Neuenheimer Feld 270
        69120 Heidelberg
        Germany
;

#==================================================================

 
data_ze1 
  
_audit_creation_method            'SHELXL-2018/3' 
_shelx_SHELXL_version_number      '2018/3' 
_chemical_name_systematic         ? 
_chemical_name_common             'Heptacen 1a' 
_chemical_melting_point           ? 
_chemical_formula_moiety          ? 
_chemical_formula_sum 
 'C96 H134 Br4 Si6' 
_chemical_formula_weight          1776.20 
  
loop_ 
 _atom_type_symbol 
 _atom_type_description 
 _atom_type_scat_dispersion_real 
 _atom_type_scat_dispersion_imag 
 _atom_type_scat_source 
 'C'  'C'   0.0181   0.0091 
 'International Tables Vol C Tables 4.2.6.8 and 6.1.1.4' 
 'H'  'H'   0.0000   0.0000 
 'International Tables Vol C Tables 4.2.6.8 and 6.1.1.4' 
 'Si'  'Si'   0.2541   0.3302 
 'International Tables Vol C Tables 4.2.6.8 and 6.1.1.4' 
 'Br'  'Br'  -0.6763   1.2805 
 'International Tables Vol C Tables 4.2.6.8 and 6.1.1.4' 
  
_space_group_crystal_system       monoclinic 
_space_group_IT_number            14 
_space_group_name_H-M_alt         'P 21/c' 
_space_group_name_Hall            '-P 2ybc' 
  
_shelx_space_group_comment 
; 
The symmetry employed for this shelxl refinement is uniquely defined 
by the following loop, which should always be used as a source of 
symmetry information in preference to the above space-group names. 
They are only intended as comments. 
; 
  
loop_ 
 _space_group_symop_operation_xyz 
 'x, y, z' 
 '-x, y+1/2, -z+1/2' 
 '-x, -y, -z' 
 'x, -y-1/2, z-1/2' 
  
_cell_length_a                    19.5958(11) 
_cell_length_b                    16.0258(10) 
_cell_length_c                    15.5121(10) 
_cell_angle_alpha                 90 
_cell_angle_beta                  90.711(5) 
_cell_angle_gamma                 90 
_cell_volume                      4871.0(5) 
_cell_formula_units_Z             2 
_cell_measurement_temperature     200(2) 
_cell_measurement_reflns_used     15071 
_cell_measurement_theta_min       3.97 
_cell_measurement_theta_max       62.03 
  
_exptl_crystal_description        plank 
_exptl_crystal_colour             brown 
_exptl_crystal_density_meas       ? 
_exptl_crystal_density_method     ? 
_exptl_crystal_density_diffrn     1.211 
_exptl_crystal_F_000              1868 
_exptl_transmission_factor_min    ? 
_exptl_transmission_factor_max    ? 
_exptl_crystal_size_max           0.090 
_exptl_crystal_size_mid           0.057 
_exptl_crystal_size_min           0.020 
_exptl_absorpt_coefficient_mu     3.028 
_shelx_estimated_absorpt_T_min    0.772 
_shelx_estimated_absorpt_T_max    0.942 
_exptl_absorpt_correction_type    multi-scan 
_exptl_absorpt_correction_T_min   0.757 
_exptl_absorpt_correction_T_max   4.651 
_exptl_absorpt_process_details    'STOE X-AREA LANA'
_exptl_absorpt_special_details    'X-Area LANA 1.70.0.0 (STOE, 2017)' 
_diffrn_ambient_temperature       200(2) 
_diffrn_radiation_wavelength      1.54178 
_diffrn_radiation_type            CuK\a 
_diffrn_source                    'Genix3D Cu HF' 
_diffrn_measurement_device_type   'STOE Stadivari' 
_diffrn_measurement_method        'rotation method, \w scans' 
_diffrn_detector_area_resol_mean  5.81 
_diffrn_reflns_number             24207 
_diffrn_reflns_av_unetI/netI      0.0653 
_diffrn_reflns_av_R_equivalents   0.0508 
_diffrn_reflns_limit_h_min        -22 
_diffrn_reflns_limit_h_max        20 
_diffrn_reflns_limit_k_min        -17 
_diffrn_reflns_limit_k_max        15 
_diffrn_reflns_limit_l_min        -17 
_diffrn_reflns_limit_l_max        11 
_diffrn_reflns_theta_min          3.563 
_diffrn_reflns_theta_max          62.550 
_diffrn_reflns_theta_full         62.550 
_diffrn_measured_fraction_theta_max   0.931 
_diffrn_measured_fraction_theta_full  0.931 
_diffrn_reflns_Laue_measured_fraction_max    0.931 
_diffrn_reflns_Laue_measured_fraction_full   0.931 
_diffrn_reflns_point_group_measured_fraction_max   0.931 
_diffrn_reflns_point_group_measured_fraction_full  0.931 
_reflns_number_total              7240 
_reflns_number_gt                 4186 
_reflns_threshold_expression      'I > 2\s(I)' 
_reflns_Friedel_coverage          0.000 
_reflns_Friedel_fraction_max      . 
_reflns_Friedel_fraction_full     . 
  
_reflns_special_details 
; 
 Reflections were merged by SHELXL according to the crystal 
 class for the calculation of statistics and refinement. 
  
 _reflns_Friedel_fraction is defined as the number of unique 
 Friedel pairs measured divided by the number that would be 
 possible theoretically, ignoring centric projections and 
 systematic absences. 
; 
  
_computing_data_collection        'X-Area Pilatus3_SV 1.31.144.0 (STOE, 2018)' 
_computing_cell_refinement        'X-Area Recipe 1.33.0.0 (STOE, 2015)' 
_computing_data_reduction         'X-Area Integrate 1.73.0.0 (STOE, 2018)' 
_computing_structure_solution     'SHELXT-2014 (Sheldrick 2014)' 
_computing_structure_refinement 'SHELXL-2018/3 (Sheldrick, 2018)' 
_computing_molecular_graphics     'Bruker SHELXTL' 
_computing_publication_material   'Bruker SHELXTL' 
_refine_special_details           ? 
_refine_ls_structure_factor_coef  Fsqd 
_refine_ls_matrix_type            full 
_refine_ls_weighting_scheme       calc 
_refine_ls_weighting_details 
'w=1/[\s^2^(Fo^2^)+(0.0499P)^2^+13.6460P] where P=(Fo^2^+2Fc^2^)/3' 
_atom_sites_solution_primary      ? 
_atom_sites_solution_secondary    ? 
_atom_sites_solution_hydrogens    geom 
_refine_ls_hydrogen_treatment     constr 
_refine_ls_extinction_method      none 
_refine_ls_extinction_coef        . 
_refine_ls_number_reflns          7240 
_refine_ls_number_parameters      496 
_refine_ls_number_restraints      0 
_refine_ls_R_factor_all           0.1234 
_refine_ls_R_factor_gt            0.0590 
_refine_ls_wR_factor_ref          0.1585 
_refine_ls_wR_factor_gt           0.1213 
_refine_ls_goodness_of_fit_ref    1.032 
_refine_ls_restrained_S_all       1.032 
_refine_ls_shift/su_max           0.001 
_refine_ls_shift/su_mean          0.000 
  
loop_ 
 _atom_site_label 
 _atom_site_type_symbol 
 _atom_site_fract_x 
 _atom_site_fract_y 
 _atom_site_fract_z 
 _atom_site_U_iso_or_equiv 
 _atom_site_adp_type 
 _atom_site_occupancy 
 _atom_site_site_symmetry_order 
 _atom_site_calc_flag 
 _atom_site_refinement_flags_posn 
 _atom_site_refinement_flags_adp 
 _atom_site_refinement_flags_occupancy 
 _atom_site_disorder_assembly 
 _atom_site_disorder_group 
Br1 Br 1.00985(3) 0.63277(5) 0.56883(6) 0.0690(3) Uani 1 1 d . . . . . 
Br2 Br 1.00548(3) 0.44783(5) 0.67303(5) 0.0692(3) Uani 1 1 d . . . . . 
Si1 Si 0.79448(11) 0.81984(14) 0.34680(15) 0.0749(7) Uani 1 1 d . . . . . 
Si2 Si 0.50295(9) 0.74223(11) 0.21899(12) 0.0533(5) Uani 1 1 d . . . . . 
Si3 Si 0.79377(10) 0.18324(13) 0.69770(15) 0.0710(6) Uani 1 1 d . . . . . 
C1 C 0.7573(3) 0.6584(4) 0.4391(4) 0.0472(16) Uani 1 1 d . . . . . 
C2 C 0.7703(3) 0.7231(5) 0.4021(5) 0.0582(18) Uani 1 1 d . . . . . 
C3 C 0.5051(3) 0.6308(4) 0.3775(4) 0.0430(15) Uani 1 1 d . . . . . 
C4 C 0.5048(3) 0.6784(4) 0.3166(4) 0.0508(17) Uani 1 1 d . . . . . 
C5 C 0.7494(3) 0.3492(4) 0.6218(4) 0.0445(15) Uani 1 1 d . . . . . 
C6 C 0.7594(3) 0.2820(4) 0.6538(4) 0.0548(18) Uani 1 1 d . . . . . 
C11 C 0.5025(3) 0.5685(3) 0.4422(4) 0.0408(15) Uani 1 1 d . . . . . 
C12 C 0.5646(3) 0.5342(3) 0.4755(4) 0.0388(14) Uani 1 1 d . . . . . 
C13 C 0.6281(3) 0.5697(4) 0.4584(4) 0.0404(14) Uani 1 1 d . . . . . 
H13 H 0.630128 0.616300 0.420773 0.049 Uiso 1 1 calc R U . . . 
C14 C 0.6888(3) 0.5393(3) 0.4945(4) 0.0374(14) Uani 1 1 d . . . . . 
C15 C 0.7520(3) 0.5811(4) 0.4856(4) 0.0383(14) Uani 1 1 d . . . . . 
C16 C 0.8114(3) 0.5512(4) 0.5270(4) 0.0397(14) Uani 1 1 d . . . . . 
C17 C 0.8739(3) 0.5953(4) 0.5261(4) 0.0446(15) Uani 1 1 d . . . . . 
H17 H 0.876705 0.645711 0.494144 0.054 Uiso 1 1 calc R U . . . 
C18 C 0.9301(3) 0.5677(4) 0.5696(4) 0.0492(17) Uani 1 1 d . . . . . 
C19 C 0.9280(3) 0.4902(4) 0.6145(4) 0.0532(17) Uani 1 1 d . . . . . 
C20 C 0.8703(3) 0.4449(4) 0.6155(4) 0.0464(15) Uani 1 1 d . . . . . 
H20 H 0.870180 0.392631 0.644396 0.056 Uiso 1 1 calc R U . . . 
C21 C 0.8091(3) 0.4736(4) 0.5738(4) 0.0401(14) Uani 1 1 d . . . . . 
C22 C 0.7478(3) 0.4285(4) 0.5793(4) 0.0380(14) Uani 1 1 d . . . . . 
C23 C 0.6858(3) 0.4635(3) 0.5463(4) 0.0379(14) Uani 1 1 d . . . . . 
C24 C 0.6226(3) 0.4287(4) 0.5638(4) 0.0400(14) Uani 1 1 d . . . . . 
H24 H 0.620740 0.379173 0.597388 0.048 Uiso 1 1 calc R U . . . 
C25 C 0.5616(3) 0.4641(3) 0.5336(4) 0.0372(14) Uani 1 1 d . . . . . 
C31 C 0.8311(4) 0.7873(6) 0.2403(6) 0.095(3) Uani 1 1 d . . . . . 
H31 H 0.846050 0.839291 0.210276 0.114 Uiso 1 1 calc R U . . . 
C32 C 0.8935(5) 0.7318(8) 0.2503(8) 0.150(5) Uani 1 1 d . . . . . 
H32A H 0.906885 0.710808 0.193624 0.224 Uiso 1 1 calc R U . . . 
H32B H 0.882813 0.684732 0.288079 0.224 Uiso 1 1 calc R U . . . 
H32C H 0.931220 0.764140 0.275631 0.224 Uiso 1 1 calc R U . . . 
C33 C 0.7785(6) 0.7456(8) 0.1829(6) 0.131(4) Uani 1 1 d . . . . . 
H33A H 0.797948 0.735976 0.125781 0.196 Uiso 1 1 calc R U . . . 
H33B H 0.738318 0.781594 0.177276 0.196 Uiso 1 1 calc R U . . . 
H33C H 0.765256 0.692070 0.208218 0.196 Uiso 1 1 calc R U . . . 
C34 C 0.8570(7) 0.8758(8) 0.4157(10) 0.164(6) Uani 1 1 d . . . . . 
H34 H 0.823166 0.907126 0.450885 0.196 Uiso 1 1 calc R U . . . 
C35 C 0.8872(8) 0.9517(8) 0.3692(10) 0.209(8) Uani 1 1 d . . . . . 
H35A H 0.923003 0.976828 0.405480 0.313 Uiso 1 1 calc R U . . . 
H35B H 0.851165 0.992807 0.358132 0.313 Uiso 1 1 calc R U . . . 
H35C H 0.906815 0.933846 0.314378 0.313 Uiso 1 1 calc R U . . . 
C36 C 0.8917(9) 0.8467(9) 0.4782(10) 0.218(9) Uani 1 1 d . . . . . 
H36A H 0.925974 0.887826 0.496382 0.327 Uiso 1 1 calc R U . . . 
H36B H 0.914569 0.795324 0.460103 0.327 Uiso 1 1 calc R U . . . 
H36C H 0.861432 0.834489 0.526359 0.327 Uiso 1 1 calc R U . . . 
C37 C 0.7131(5) 0.8796(5) 0.3277(6) 0.092(3) Uani 1 1 d . . . . . 
H37 H 0.679753 0.838323 0.303365 0.110 Uiso 1 1 calc R U . . . 
C38 C 0.7189(6) 0.9485(7) 0.2600(7) 0.156(5) Uani 1 1 d . . . . . 
H38A H 0.673292 0.970089 0.245865 0.234 Uiso 1 1 calc R U . . . 
H38B H 0.739621 0.925778 0.207816 0.234 Uiso 1 1 calc R U . . . 
H38C H 0.747395 0.993806 0.282822 0.234 Uiso 1 1 calc R U . . . 
C39 C 0.6821(6) 0.9108(6) 0.4113(7) 0.128(4) Uani 1 1 d . . . . . 
H39A H 0.640501 0.942613 0.398196 0.193 Uiso 1 1 calc R U . . . 
H39B H 0.714959 0.946788 0.441543 0.193 Uiso 1 1 calc R U . . . 
H39C H 0.670765 0.863095 0.447997 0.193 Uiso 1 1 calc R U . . . 
C41 C 0.5834(4) 0.7159(5) 0.1620(5) 0.077(2) Uani 1 1 d . . . . . 
H41 H 0.620883 0.725554 0.205197 0.092 Uiso 1 1 calc R U . . . 
C42 C 0.6003(5) 0.7713(6) 0.0858(6) 0.101(3) Uani 1 1 d . . . . . 
H42A H 0.646168 0.757985 0.065419 0.152 Uiso 1 1 calc R U . . . 
H42B H 0.598721 0.829962 0.103687 0.152 Uiso 1 1 calc R U . . . 
H42C H 0.566979 0.761880 0.039247 0.152 Uiso 1 1 calc R U . . . 
C43 C 0.5891(7) 0.6260(6) 0.1373(9) 0.171(6) Uani 1 1 d . . . . . 
H43A H 0.630310 0.617701 0.103208 0.257 Uiso 1 1 calc R U . . . 
H43B H 0.548899 0.609767 0.102965 0.257 Uiso 1 1 calc R U . . . 
H43C H 0.591734 0.591608 0.189450 0.257 Uiso 1 1 calc R U . . . 
C44 C 0.4203(4) 0.7171(5) 0.1625(5) 0.076(2) Uani 1 1 d . . . . . 
H44 H 0.384440 0.747451 0.195511 0.091 Uiso 1 1 calc R U . . . 
C45 C 0.4152(5) 0.7509(6) 0.0715(5) 0.102(3) Uani 1 1 d . . . . . 
H45A H 0.368233 0.744769 0.049906 0.153 Uiso 1 1 calc R U . . . 
H45B H 0.446190 0.719857 0.034269 0.153 Uiso 1 1 calc R U . . . 
H45C H 0.427786 0.810118 0.071494 0.153 Uiso 1 1 calc R U . . . 
C46 C 0.4002(6) 0.6275(6) 0.1658(7) 0.137(5) Uani 1 1 d . . . . . 
H46A H 0.353771 0.621024 0.142486 0.206 Uiso 1 1 calc R U . . . 
H46B H 0.401686 0.608077 0.225706 0.206 Uiso 1 1 calc R U . . . 
H46C H 0.431880 0.594404 0.131368 0.206 Uiso 1 1 calc R U . . . 
C47 C 0.5051(6) 0.8548(5) 0.2594(6) 0.101(3) Uani 1 1 d . . . . . 
H47 H 0.554967 0.867946 0.258853 0.121 Uiso 1 1 calc R U . . . 
C48 C 0.4773(7) 0.9167(6) 0.2016(7) 0.149(5) Uani 1 1 d . . . . . 
H48A H 0.485541 0.972448 0.225431 0.223 Uiso 1 1 calc R U . . . 
H48B H 0.428041 0.907733 0.194566 0.223 Uiso 1 1 calc R U . . . 
H48C H 0.499285 0.911948 0.145426 0.223 Uiso 1 1 calc R U . . . 
C49 C 0.4883(8) 0.8662(7) 0.3509(7) 0.172(6) Uani 1 1 d . . . . . 
H49A H 0.494081 0.925019 0.366724 0.257 Uiso 1 1 calc R U . . . 
H49B H 0.518669 0.831688 0.386646 0.257 Uiso 1 1 calc R U . . . 
H49C H 0.440810 0.849518 0.360291 0.257 Uiso 1 1 calc R U . . . 
C51 C 0.8267(5) 0.2068(6) 0.8101(6) 0.102(3) Uani 1 1 d . . . . . 
H51 H 0.851007 0.155758 0.831469 0.123 Uiso 1 1 calc R U . . . 
C52 C 0.8779(5) 0.2788(6) 0.8134(6) 0.107(3) Uani 1 1 d . . . . . 
H52A H 0.891330 0.289627 0.873370 0.160 Uiso 1 1 calc R U . . . 
H52B H 0.856776 0.328945 0.788636 0.160 Uiso 1 1 calc R U . . . 
H52C H 0.918305 0.263921 0.780107 0.160 Uiso 1 1 calc R U . . . 
C53 C 0.7681(6) 0.2240(10) 0.8720(6) 0.163(6) Uani 1 1 d . . . . . 
H53A H 0.785399 0.222600 0.931497 0.245 Uiso 1 1 calc R U . . . 
H53B H 0.732778 0.181282 0.864316 0.245 Uiso 1 1 calc R U . . . 
H53C H 0.748682 0.279113 0.859621 0.245 Uiso 1 1 calc R U . . . 
C54 C 0.8627(5) 0.1501(6) 0.6224(7) 0.105(3) Uani 1 1 d . . . . . 
H54 H 0.837102 0.124225 0.573089 0.126 Uiso 1 1 calc R U . . . 
C55 C 0.9056(6) 0.0777(8) 0.6589(9) 0.176(6) Uani 1 1 d . . . . . 
H55A H 0.928164 0.048577 0.611554 0.263 Uiso 1 1 calc R U . . . 
H55B H 0.875865 0.038708 0.689317 0.263 Uiso 1 1 calc R U . . . 
H55C H 0.940174 0.099683 0.699067 0.263 Uiso 1 1 calc R U . . . 
C56 C 0.9051(6) 0.2122(7) 0.5814(8) 0.137(4) Uani 1 1 d . . . . . 
H56A H 0.935186 0.184851 0.540057 0.206 Uiso 1 1 calc R U . . . 
H56B H 0.932756 0.240950 0.625312 0.206 Uiso 1 1 calc R U . . . 
H56C H 0.876074 0.252769 0.551157 0.206 Uiso 1 1 calc R U . . . 
C57 C 0.7233(5) 0.1055(5) 0.6998(7) 0.101(3) Uani 1 1 d . . . . . 
H57 H 0.684345 0.133100 0.729596 0.121 Uiso 1 1 calc R U . . . 
C58 C 0.7406(7) 0.0258(7) 0.7528(10) 0.190(7) Uani 1 1 d . . . . . 
H58A H 0.698391 -0.003909 0.766370 0.285 Uiso 1 1 calc R U . . . 
H58B H 0.764131 0.041728 0.806449 0.285 Uiso 1 1 calc R U . . . 
H58C H 0.770273 -0.010574 0.719004 0.285 Uiso 1 1 calc R U . . . 
C59 C 0.6977(6) 0.0844(6) 0.6086(8) 0.134(4) Uani 1 1 d . . . . . 
H59A H 0.653298 0.056603 0.611813 0.201 Uiso 1 1 calc R U . . . 
H59B H 0.730483 0.047283 0.580699 0.201 Uiso 1 1 calc R U . . . 
H59C H 0.693078 0.135914 0.574958 0.201 Uiso 1 1 calc R U . . . 
  
loop_ 
 _atom_site_aniso_label 
 _atom_site_aniso_U_11 
 _atom_site_aniso_U_22 
 _atom_site_aniso_U_33 
 _atom_site_aniso_U_23 
 _atom_site_aniso_U_13 
 _atom_site_aniso_U_12 
Br1 0.0401(4) 0.0695(5) 0.0971(6) -0.0018(5) -0.0116(4) -0.0147(4) 
Br2 0.0408(4) 0.0761(5) 0.0900(6) 0.0055(5) -0.0229(4) 0.0030(4) 
Si1 0.0652(13) 0.0663(14) 0.0933(17) 0.0416(13) 0.0107(12) 0.0017(11) 
Si2 0.0577(11) 0.0413(11) 0.0607(12) 0.0198(9) -0.0032(9) 0.0014(9) 
Si3 0.0552(12) 0.0609(13) 0.0969(17) 0.0393(12) -0.0048(11) 0.0060(10) 
C1 0.033(3) 0.054(4) 0.054(4) 0.004(4) -0.004(3) -0.003(3) 
C2 0.037(4) 0.066(5) 0.071(5) 0.018(4) 0.000(3) 0.001(3) 
C3 0.030(3) 0.049(4) 0.050(4) 0.002(4) -0.004(3) -0.003(3) 
C4 0.041(4) 0.050(4) 0.061(5) 0.010(4) -0.005(3) -0.003(3) 
C5 0.034(3) 0.051(4) 0.048(4) 0.005(3) -0.003(3) -0.008(3) 
C6 0.043(4) 0.055(4) 0.066(5) 0.012(4) -0.010(3) -0.004(3) 
C11 0.038(3) 0.040(3) 0.045(4) 0.015(3) -0.008(3) 0.000(3) 
C12 0.034(3) 0.034(3) 0.048(4) 0.004(3) -0.002(3) 0.001(3) 
C13 0.039(3) 0.038(3) 0.044(4) 0.008(3) 0.001(3) -0.001(3) 
C14 0.030(3) 0.037(3) 0.045(4) 0.002(3) -0.004(3) 0.002(3) 
C15 0.035(3) 0.037(3) 0.042(4) 0.005(3) 0.001(3) -0.001(3) 
C16 0.030(3) 0.042(4) 0.047(4) -0.004(3) 0.001(3) 0.002(3) 
C17 0.040(3) 0.041(4) 0.053(4) 0.001(3) -0.002(3) -0.005(3) 
C18 0.033(3) 0.054(4) 0.061(4) -0.014(3) 0.000(3) -0.005(3) 
C19 0.041(4) 0.053(4) 0.065(5) -0.012(4) -0.011(3) 0.003(3) 
C20 0.037(3) 0.046(4) 0.056(4) -0.001(3) -0.010(3) 0.006(3) 
C21 0.031(3) 0.039(4) 0.050(4) 0.000(3) -0.003(3) 0.002(3) 
C22 0.035(3) 0.036(3) 0.043(4) 0.002(3) -0.002(3) -0.001(3) 
C23 0.033(3) 0.038(3) 0.042(4) -0.001(3) -0.007(3) 0.003(3) 
C24 0.033(3) 0.042(4) 0.045(4) 0.006(3) -0.004(3) 0.004(3) 
C25 0.033(3) 0.039(3) 0.039(3) 0.004(3) 0.002(3) -0.002(3) 
C31 0.059(5) 0.117(8) 0.111(7) 0.058(6) 0.031(5) 0.024(5) 
C32 0.090(8) 0.204(13) 0.156(10) 0.052(9) 0.032(7) 0.057(8) 
C33 0.107(8) 0.190(12) 0.096(8) 0.020(8) 0.021(6) 0.041(8) 
C34 0.161(11) 0.124(10) 0.204(14) 0.098(10) -0.069(10) -0.083(9) 
C35 0.215(15) 0.153(12) 0.257(17) 0.099(12) -0.042(13) -0.120(11) 
C36 0.252(18) 0.179(14) 0.219(16) 0.099(13) -0.114(14) -0.142(13) 
C37 0.102(7) 0.077(6) 0.097(7) 0.044(5) 0.023(5) 0.028(5) 
C38 0.185(12) 0.133(10) 0.151(10) 0.101(8) 0.061(9) 0.082(9) 
C39 0.156(10) 0.108(8) 0.122(9) 0.041(7) 0.041(8) 0.051(7) 
C41 0.074(5) 0.079(6) 0.079(6) 0.031(5) 0.013(4) 0.006(4) 
C42 0.091(6) 0.127(8) 0.087(6) 0.047(6) 0.018(5) 0.006(6) 
C43 0.225(14) 0.068(7) 0.225(14) 0.021(8) 0.144(12) 0.037(8) 
C44 0.088(6) 0.066(5) 0.072(5) 0.018(4) -0.016(4) -0.011(4) 
C45 0.111(7) 0.125(8) 0.070(6) 0.030(6) -0.030(5) -0.027(6) 
C46 0.175(11) 0.090(7) 0.145(9) 0.036(7) -0.077(8) -0.060(7) 
C47 0.149(9) 0.055(5) 0.098(7) 0.020(5) 0.005(6) 0.014(5) 
C48 0.283(16) 0.064(6) 0.099(8) 0.012(6) -0.029(9) 0.024(8) 
C49 0.315(19) 0.105(9) 0.095(9) -0.002(7) 0.023(10) 0.029(10) 
C51 0.069(6) 0.120(8) 0.117(8) 0.059(6) -0.017(5) 0.001(6) 
C52 0.097(7) 0.124(8) 0.099(7) 0.031(6) -0.026(6) 0.005(6) 
C53 0.103(8) 0.304(18) 0.083(8) 0.025(10) -0.006(6) -0.017(10) 
C54 0.078(6) 0.077(6) 0.161(9) 0.034(6) 0.018(6) 0.021(5) 
C55 0.152(11) 0.142(10) 0.233(15) 0.081(10) 0.018(10) 0.090(9) 
C56 0.122(9) 0.138(10) 0.153(10) 0.032(8) 0.048(8) 0.023(8) 
C57 0.097(7) 0.067(6) 0.139(9) 0.040(6) -0.010(6) -0.008(5) 
C58 0.168(12) 0.093(8) 0.309(19) 0.118(11) -0.018(12) -0.029(8) 
C59 0.135(10) 0.079(7) 0.189(12) -0.007(8) -0.005(9) -0.041(7) 
  
_geom_special_details 
; 
 All esds (except the esd in the dihedral angle between two l.s. planes) 
 are estimated using the full covariance matrix.  The cell esds are taken 
 into account individually in the estimation of esds in distances, angles 
 and torsion angles; correlations between esds in cell parameters are only 
 used when they are defined by crystal symmetry.  An approximate (isotropic) 
 treatment of cell esds is used for estimating esds involving l.s. planes. 
; 
  
loop_ 
 _geom_bond_atom_site_label_1 
 _geom_bond_atom_site_label_2 
 _geom_bond_distance 
 _geom_bond_site_symmetry_2 
 _geom_bond_publ_flag 
Br1 C18 1.879(6) . ? 
Br2 C19 1.885(6) . ? 
Si1 C2 1.837(8) . ? 
Si1 C34 1.847(12) . ? 
Si1 C37 1.880(8) . ? 
Si1 C31 1.883(9) . ? 
Si2 C4 1.827(7) . ? 
Si2 C41 1.866(8) . ? 
Si2 C44 1.876(8) . ? 
Si2 C47 1.911(9) . ? 
Si3 C6 1.848(7) . ? 
Si3 C57 1.861(9) . ? 
Si3 C54 1.874(10) . ? 
Si3 C51 1.891(10) . ? 
C1 C2 1.214(8) . ? 
C1 C15 1.437(8) . ? 
C3 C4 1.215(8) . ? 
C3 C11 1.416(8) . ? 
C5 C6 1.201(8) . ? 
C5 C22 1.431(8) . ? 
C11 C25 1.415(7) 3_666 ? 
C11 C12 1.426(7) . ? 
C12 C13 1.397(7) . ? 
C12 C25 1.443(7) . ? 
C13 C14 1.396(7) . ? 
C13 H13 0.9500 . ? 
C14 C15 1.416(7) . ? 
C14 C23 1.458(7) . ? 
C15 C16 1.406(7) . ? 
C16 C17 1.415(7) . ? 
C16 C21 1.442(8) . ? 
C17 C18 1.359(8) . ? 
C17 H17 0.9500 . ? 
C18 C19 1.424(9) . ? 
C19 C20 1.344(8) . ? 
C20 C21 1.432(7) . ? 
C20 H20 0.9500 . ? 
C21 C22 1.405(7) . ? 
C22 C23 1.427(7) . ? 
C23 C24 1.388(7) . ? 
C24 C25 1.399(7) . ? 
C24 H24 0.9500 . ? 
C31 C33 1.510(13) . ? 
C31 C32 1.519(11) . ? 
C31 H31 1.0000 . ? 
C32 H32A 0.9800 . ? 
C32 H32B 0.9800 . ? 
C32 H32C 0.9800 . ? 
C33 H33A 0.9800 . ? 
C33 H33B 0.9800 . ? 
C33 H33C 0.9800 . ? 
C34 C36 1.266(14) . ? 
C34 C35 1.537(13) . ? 
C34 H34 1.0000 . ? 
C35 H35A 0.9800 . ? 
C35 H35B 0.9800 . ? 
C35 H35C 0.9800 . ? 
C36 H36A 0.9800 . ? 
C36 H36B 0.9800 . ? 
C36 H36C 0.9800 . ? 
C37 C39 1.525(12) . ? 
C37 C38 1.529(10) . ? 
C37 H37 1.0000 . ? 
C38 H38A 0.9800 . ? 
C38 H38B 0.9800 . ? 
C38 H38C 0.9800 . ? 
C39 H39A 0.9800 . ? 
C39 H39B 0.9800 . ? 
C39 H39C 0.9800 . ? 
C41 C43 1.495(12) . ? 
C41 C42 1.518(10) . ? 
C41 H41 1.0000 . ? 
C42 H42A 0.9800 . ? 
C42 H42B 0.9800 . ? 
C42 H42C 0.9800 . ? 
C43 H43A 0.9800 . ? 
C43 H43B 0.9800 . ? 
C43 H43C 0.9800 . ? 
C44 C46 1.490(11) . ? 
C44 C45 1.514(10) . ? 
C44 H44 1.0000 . ? 
C45 H45A 0.9800 . ? 
C45 H45B 0.9800 . ? 
C45 H45C 0.9800 . ? 
C46 H46A 0.9800 . ? 
C46 H46B 0.9800 . ? 
C46 H46C 0.9800 . ? 
C47 C48 1.439(11) . ? 
C47 C49 1.473(13) . ? 
C47 H47 1.0000 . ? 
C48 H48A 0.9800 . ? 
C48 H48B 0.9800 . ? 
C48 H48C 0.9800 . ? 
C49 H49A 0.9800 . ? 
C49 H49B 0.9800 . ? 
C49 H49C 0.9800 . ? 
C51 C52 1.529(12) . ? 
C51 C53 1.530(13) . ? 
C51 H51 1.0000 . ? 
C52 H52A 0.9800 . ? 
C52 H52B 0.9800 . ? 
C52 H52C 0.9800 . ? 
C53 H53A 0.9800 . ? 
C53 H53B 0.9800 . ? 
C53 H53C 0.9800 . ? 
C54 C56 1.447(12) . ? 
C54 C55 1.537(11) . ? 
C54 H54 1.0000 . ? 
C55 H55A 0.9800 . ? 
C55 H55B 0.9800 . ? 
C55 H55C 0.9800 . ? 
C56 H56A 0.9800 . ? 
C56 H56B 0.9800 . ? 
C56 H56C 0.9800 . ? 
C57 C59 1.532(14) . ? 
C57 C58 1.554(12) . ? 
C57 H57 1.0000 . ? 
C58 H58A 0.9800 . ? 
C58 H58B 0.9800 . ? 
C58 H58C 0.9800 . ? 
C59 H59A 0.9800 . ? 
C59 H59B 0.9800 . ? 
C59 H59C 0.9800 . ? 
  
loop_ 
 _geom_angle_atom_site_label_1 
 _geom_angle_atom_site_label_2 
 _geom_angle_atom_site_label_3 
 _geom_angle 
 _geom_angle_site_symmetry_1 
 _geom_angle_site_symmetry_3 
 _geom_angle_publ_flag 
C2 Si1 C34 108.2(4) . . ? 
C2 Si1 C37 106.3(3) . . ? 
C34 Si1 C37 113.5(6) . . ? 
C2 Si1 C31 106.2(4) . . ? 
C34 Si1 C31 112.6(6) . . ? 
C37 Si1 C31 109.5(4) . . ? 
C4 Si2 C41 104.9(3) . . ? 
C4 Si2 C44 106.0(3) . . ? 
C41 Si2 C44 117.4(4) . . ? 
C4 Si2 C47 104.9(4) . . ? 
C41 Si2 C47 110.7(4) . . ? 
C44 Si2 C47 111.8(4) . . ? 
C6 Si3 C57 108.2(3) . . ? 
C6 Si3 C54 106.0(4) . . ? 
C57 Si3 C54 111.3(5) . . ? 
C6 Si3 C51 106.7(4) . . ? 
C57 Si3 C51 111.3(5) . . ? 
C54 Si3 C51 113.0(5) . . ? 
C2 C1 C15 171.9(6) . . ? 
C1 C2 Si1 177.2(6) . . ? 
C4 C3 C11 173.6(6) . . ? 
C3 C4 Si2 175.0(6) . . ? 
C6 C5 C22 171.4(7) . . ? 
C5 C6 Si3 167.9(6) . . ? 
C25 C11 C3 119.3(5) 3_666 . ? 
C25 C11 C12 121.1(5) 3_666 . ? 
C3 C11 C12 119.3(5) . . ? 
C13 C12 C11 122.2(5) . . ? 
C13 C12 C25 118.6(5) . . ? 
C11 C12 C25 119.1(5) . . ? 
C14 C13 C12 122.7(5) . . ? 
C14 C13 H13 118.7 . . ? 
C12 C13 H13 118.7 . . ? 
C13 C14 C15 122.5(5) . . ? 
C13 C14 C23 118.1(5) . . ? 
C15 C14 C23 119.4(5) . . ? 
C16 C15 C14 120.9(5) . . ? 
C16 C15 C1 117.3(5) . . ? 
C14 C15 C1 121.7(5) . . ? 
C15 C16 C17 122.5(5) . . ? 
C15 C16 C21 119.6(5) . . ? 
C17 C16 C21 117.9(5) . . ? 
C18 C17 C16 122.0(6) . . ? 
C18 C17 H17 119.0 . . ? 
C16 C17 H17 119.0 . . ? 
C17 C18 C19 119.9(5) . . ? 
C17 C18 Br1 119.0(5) . . ? 
C19 C18 Br1 121.1(4) . . ? 
C20 C19 C18 120.4(6) . . ? 
C20 C19 Br2 118.2(5) . . ? 
C18 C19 Br2 121.4(5) . . ? 
C19 C20 C21 121.5(6) . . ? 
C19 C20 H20 119.3 . . ? 
C21 C20 H20 119.3 . . ? 
C22 C21 C20 121.3(5) . . ? 
C22 C21 C16 120.4(5) . . ? 
C20 C21 C16 118.3(5) . . ? 
C21 C22 C23 120.0(5) . . ? 
C21 C22 C5 118.1(5) . . ? 
C23 C22 C5 121.9(5) . . ? 
C24 C23 C22 121.9(5) . . ? 
C24 C23 C14 119.0(5) . . ? 
C22 C23 C14 119.0(5) . . ? 
C23 C24 C25 122.2(5) . . ? 
C23 C24 H24 118.9 . . ? 
C25 C24 H24 118.9 . . ? 
C24 C25 C11 121.3(5) . 3_666 ? 
C24 C25 C12 118.9(5) . . ? 
C11 C25 C12 119.8(5) 3_666 . ? 
C33 C31 C32 110.1(10) . . ? 
C33 C31 Si1 112.1(6) . . ? 
C32 C31 Si1 112.8(7) . . ? 
C33 C31 H31 107.2 . . ? 
C32 C31 H31 107.2 . . ? 
Si1 C31 H31 107.2 . . ? 
C31 C32 H32A 109.5 . . ? 
C31 C32 H32B 109.5 . . ? 
H32A C32 H32B 109.5 . . ? 
C31 C32 H32C 109.5 . . ? 
H32A C32 H32C 109.5 . . ? 
H32B C32 H32C 109.5 . . ? 
C31 C33 H33A 109.5 . . ? 
C31 C33 H33B 109.5 . . ? 
H33A C33 H33B 109.5 . . ? 
C31 C33 H33C 109.5 . . ? 
H33A C33 H33C 109.5 . . ? 
H33B C33 H33C 109.5 . . ? 
C36 C34 C35 116.4(11) . . ? 
C36 C34 Si1 127.6(9) . . ? 
C35 C34 Si1 111.7(9) . . ? 
C36 C34 H34 96.9 . . ? 
C35 C34 H34 96.9 . . ? 
Si1 C34 H34 96.9 . . ? 
C34 C35 H35A 109.5 . . ? 
C34 C35 H35B 109.5 . . ? 
H35A C35 H35B 109.5 . . ? 
C34 C35 H35C 109.5 . . ? 
H35A C35 H35C 109.5 . . ? 
H35B C35 H35C 109.5 . . ? 
C34 C36 H36A 109.5 . . ? 
C34 C36 H36B 109.5 . . ? 
H36A C36 H36B 109.5 . . ? 
C34 C36 H36C 109.5 . . ? 
H36A C36 H36C 109.5 . . ? 
H36B C36 H36C 109.5 . . ? 
C39 C37 C38 112.4(8) . . ? 
C39 C37 Si1 112.3(6) . . ? 
C38 C37 Si1 114.0(7) . . ? 
C39 C37 H37 105.8 . . ? 
C38 C37 H37 105.8 . . ? 
Si1 C37 H37 105.8 . . ? 
C37 C38 H38A 109.5 . . ? 
C37 C38 H38B 109.5 . . ? 
H38A C38 H38B 109.5 . . ? 
C37 C38 H38C 109.5 . . ? 
H38A C38 H38C 109.5 . . ? 
H38B C38 H38C 109.5 . . ? 
C37 C39 H39A 109.5 . . ? 
C37 C39 H39B 109.5 . . ? 
H39A C39 H39B 109.5 . . ? 
C37 C39 H39C 109.5 . . ? 
H39A C39 H39C 109.5 . . ? 
H39B C39 H39C 109.5 . . ? 
C43 C41 C42 110.3(8) . . ? 
C43 C41 Si2 113.9(6) . . ? 
C42 C41 Si2 115.5(6) . . ? 
C43 C41 H41 105.4 . . ? 
C42 C41 H41 105.4 . . ? 
Si2 C41 H41 105.4 . . ? 
C41 C42 H42A 109.5 . . ? 
C41 C42 H42B 109.5 . . ? 
H42A C42 H42B 109.5 . . ? 
C41 C42 H42C 109.5 . . ? 
H42A C42 H42C 109.5 . . ? 
H42B C42 H42C 109.5 . . ? 
C41 C43 H43A 109.5 . . ? 
C41 C43 H43B 109.5 . . ? 
H43A C43 H43B 109.5 . . ? 
C41 C43 H43C 109.5 . . ? 
H43A C43 H43C 109.5 . . ? 
H43B C43 H43C 109.5 . . ? 
C46 C44 C45 111.3(7) . . ? 
C46 C44 Si2 114.7(6) . . ? 
C45 C44 Si2 113.9(6) . . ? 
C46 C44 H44 105.3 . . ? 
C45 C44 H44 105.3 . . ? 
Si2 C44 H44 105.3 . . ? 
C44 C45 H45A 109.5 . . ? 
C44 C45 H45B 109.5 . . ? 
H45A C45 H45B 109.5 . . ? 
C44 C45 H45C 109.5 . . ? 
H45A C45 H45C 109.5 . . ? 
H45B C45 H45C 109.5 . . ? 
C44 C46 H46A 109.5 . . ? 
C44 C46 H46B 109.5 . . ? 
H46A C46 H46B 109.5 . . ? 
C44 C46 H46C 109.5 . . ? 
H46A C46 H46C 109.5 . . ? 
H46B C46 H46C 109.5 . . ? 
C48 C47 C49 115.3(9) . . ? 
C48 C47 Si2 116.1(7) . . ? 
C49 C47 Si2 115.4(7) . . ? 
C48 C47 H47 102.3 . . ? 
C49 C47 H47 102.3 . . ? 
Si2 C47 H47 102.3 . . ? 
C47 C48 H48A 109.5 . . ? 
C47 C48 H48B 109.5 . . ? 
H48A C48 H48B 109.5 . . ? 
C47 C48 H48C 109.5 . . ? 
H48A C48 H48C 109.5 . . ? 
H48B C48 H48C 109.5 . . ? 
C47 C49 H49A 109.5 . . ? 
C47 C49 H49B 109.5 . . ? 
H49A C49 H49B 109.5 . . ? 
C47 C49 H49C 109.5 . . ? 
H49A C49 H49C 109.5 . . ? 
H49B C49 H49C 109.5 . . ? 
C52 C51 C53 109.9(10) . . ? 
C52 C51 Si3 113.4(6) . . ? 
C53 C51 Si3 111.3(6) . . ? 
C52 C51 H51 107.3 . . ? 
C53 C51 H51 107.3 . . ? 
Si3 C51 H51 107.3 . . ? 
C51 C52 H52A 109.5 . . ? 
C51 C52 H52B 109.5 . . ? 
H52A C52 H52B 109.5 . . ? 
C51 C52 H52C 109.5 . . ? 
H52A C52 H52C 109.5 . . ? 
H52B C52 H52C 109.5 . . ? 
C51 C53 H53A 109.5 . . ? 
C51 C53 H53B 109.5 . . ? 
H53A C53 H53B 109.5 . . ? 
C51 C53 H53C 109.5 . . ? 
H53A C53 H53C 109.5 . . ? 
H53B C53 H53C 109.5 . . ? 
C56 C54 C55 111.5(9) . . ? 
C56 C54 Si3 120.1(7) . . ? 
C55 C54 Si3 112.3(8) . . ? 
C56 C54 H54 103.6 . . ? 
C55 C54 H54 103.6 . . ? 
Si3 C54 H54 103.6 . . ? 
C54 C55 H55A 109.5 . . ? 
C54 C55 H55B 109.5 . . ? 
H55A C55 H55B 109.5 . . ? 
C54 C55 H55C 109.5 . . ? 
H55A C55 H55C 109.5 . . ? 
H55B C55 H55C 109.5 . . ? 
C54 C56 H56A 109.5 . . ? 
C54 C56 H56B 109.5 . . ? 
H56A C56 H56B 109.5 . . ? 
C54 C56 H56C 109.5 . . ? 
H56A C56 H56C 109.5 . . ? 
H56B C56 H56C 109.5 . . ? 
C59 C57 C58 112.0(10) . . ? 
C59 C57 Si3 111.4(7) . . ? 
C58 C57 Si3 113.7(7) . . ? 
C59 C57 H57 106.4 . . ? 
C58 C57 H57 106.4 . . ? 
Si3 C57 H57 106.4 . . ? 
C57 C58 H58A 109.5 . . ? 
C57 C58 H58B 109.5 . . ? 
H58A C58 H58B 109.5 . . ? 
C57 C58 H58C 109.5 . . ? 
H58A C58 H58C 109.5 . . ? 
H58B C58 H58C 109.5 . . ? 
C57 C59 H59A 109.5 . . ? 
C57 C59 H59B 109.5 . . ? 
H59A C59 H59B 109.5 . . ? 
C57 C59 H59C 109.5 . . ? 
H59A C59 H59C 109.5 . . ? 
H59B C59 H59C 109.5 . . ? 
  
loop_ 
 _geom_torsion_atom_site_label_1 
 _geom_torsion_atom_site_label_2 
 _geom_torsion_atom_site_label_3 
 _geom_torsion_atom_site_label_4 
 _geom_torsion 
 _geom_torsion_site_symmetry_1 
 _geom_torsion_site_symmetry_2 
 _geom_torsion_site_symmetry_3 
 _geom_torsion_site_symmetry_4 
 _geom_torsion_publ_flag 
C57 Si3 C6 C5 -158(3) . . . . ? 
C54 Si3 C6 C5 -39(3) . . . . ? 
C51 Si3 C6 C5 82(3) . . . . ? 
C25 C11 C12 C13 -174.4(6) 3_666 . . . ? 
C3 C11 C12 C13 11.7(9) . . . . ? 
C25 C11 C12 C25 1.2(9) 3_666 . . . ? 
C3 C11 C12 C25 -172.7(5) . . . . ? 
C11 C12 C13 C14 176.5(6) . . . . ? 
C25 C12 C13 C14 0.8(9) . . . . ? 
C12 C13 C14 C15 -172.2(6) . . . . ? 
C12 C13 C14 C23 5.1(8) . . . . ? 
C13 C14 C15 C16 176.2(5) . . . . ? 
C23 C14 C15 C16 -1.0(8) . . . . ? 
C13 C14 C15 C1 0.6(9) . . . . ? 
C23 C14 C15 C1 -176.6(5) . . . . ? 
C14 C15 C16 C17 -174.1(6) . . . . ? 
C1 C15 C16 C17 1.7(9) . . . . ? 
C14 C15 C16 C21 4.7(8) . . . . ? 
C1 C15 C16 C21 -179.4(5) . . . . ? 
C15 C16 C17 C18 177.0(6) . . . . ? 
C21 C16 C17 C18 -1.9(9) . . . . ? 
C16 C17 C18 C19 3.1(9) . . . . ? 
C16 C17 C18 Br1 -177.3(4) . . . . ? 
C17 C18 C19 C20 -1.3(10) . . . . ? 
Br1 C18 C19 C20 179.1(5) . . . . ? 
C17 C18 C19 Br2 178.2(5) . . . . ? 
Br1 C18 C19 Br2 -1.4(8) . . . . ? 
C18 C19 C20 C21 -1.7(10) . . . . ? 
Br2 C19 C20 C21 178.8(4) . . . . ? 
C19 C20 C21 C22 -176.2(6) . . . . ? 
C19 C20 C21 C16 2.8(9) . . . . ? 
C15 C16 C21 C22 -1.0(8) . . . . ? 
C17 C16 C21 C22 177.9(5) . . . . ? 
C15 C16 C21 C20 -179.9(5) . . . . ? 
C17 C16 C21 C20 -1.1(8) . . . . ? 
C20 C21 C22 C23 172.3(5) . . . . ? 
C16 C21 C22 C23 -6.6(9) . . . . ? 
C20 C21 C22 C5 -5.1(9) . . . . ? 
C16 C21 C22 C5 176.0(5) . . . . ? 
C21 C22 C23 C24 -168.2(6) . . . . ? 
C5 C22 C23 C24 9.1(9) . . . . ? 
C21 C22 C23 C14 10.2(8) . . . . ? 
C5 C22 C23 C14 -172.4(5) . . . . ? 
C13 C14 C23 C24 -5.4(8) . . . . ? 
C15 C14 C23 C24 172.0(5) . . . . ? 
C13 C14 C23 C22 176.2(5) . . . . ? 
C15 C14 C23 C22 -6.5(8) . . . . ? 
C22 C23 C24 C25 178.2(5) . . . . ? 
C14 C23 C24 C25 -0.3(8) . . . . ? 
C23 C24 C25 C11 -174.9(5) . . . 3_666 ? 
C23 C24 C25 C12 6.2(8) . . . . ? 
C13 C12 C25 C24 -6.4(8) . . . . ? 
C11 C12 C25 C24 177.7(5) . . . . ? 
C13 C12 C25 C11 174.6(5) . . . 3_666 ? 
C11 C12 C25 C11 -1.2(9) . . . 3_666 ? 
C2 Si1 C31 C33 64.6(7) . . . . ? 
C34 Si1 C31 C33 -177.1(7) . . . . ? 
C37 Si1 C31 C33 -49.8(8) . . . . ? 
C2 Si1 C31 C32 -60.3(9) . . . . ? 
C34 Si1 C31 C32 57.9(9) . . . . ? 
C37 Si1 C31 C32 -174.7(8) . . . . ? 
C2 Si1 C34 C36 17(2) . . . . ? 
C37 Si1 C34 C36 134.7(18) . . . . ? 
C31 Si1 C34 C36 -100.1(19) . . . . ? 
C2 Si1 C34 C35 172.4(10) . . . . ? 
C37 Si1 C34 C35 -69.8(13) . . . . ? 
C31 Si1 C34 C35 55.4(13) . . . . ? 
C2 Si1 C37 C39 67.9(8) . . . . ? 
C34 Si1 C37 C39 -51.0(9) . . . . ? 
C31 Si1 C37 C39 -177.8(7) . . . . ? 
C2 Si1 C37 C38 -162.8(8) . . . . ? 
C34 Si1 C37 C38 78.3(9) . . . . ? 
C31 Si1 C37 C38 -48.5(9) . . . . ? 
C4 Si2 C41 C43 60.7(9) . . . . ? 
C44 Si2 C41 C43 -56.6(9) . . . . ? 
C47 Si2 C41 C43 173.4(8) . . . . ? 
C4 Si2 C41 C42 -170.1(6) . . . . ? 
C44 Si2 C41 C42 72.6(7) . . . . ? 
C47 Si2 C41 C42 -57.5(8) . . . . ? 
C4 Si2 C44 C46 -38.9(8) . . . . ? 
C41 Si2 C44 C46 77.9(8) . . . . ? 
C47 Si2 C44 C46 -152.6(8) . . . . ? 
C4 Si2 C44 C45 -168.7(6) . . . . ? 
C41 Si2 C44 C45 -51.9(7) . . . . ? 
C47 Si2 C44 C45 77.6(8) . . . . ? 
C6 Si3 C51 C52 -54.3(8) . . . . ? 
C57 Si3 C51 C52 -172.1(7) . . . . ? 
C54 Si3 C51 C52 61.8(8) . . . . ? 
C6 Si3 C51 C53 70.3(9) . . . . ? 
C57 Si3 C51 C53 -47.6(9) . . . . ? 
C54 Si3 C51 C53 -173.6(8) . . . . ? 
C6 Si3 C54 C56 35.2(10) . . . . ? 
C57 Si3 C54 C56 152.6(9) . . . . ? 
C51 Si3 C54 C56 -81.4(10) . . . . ? 
C6 Si3 C54 C55 169.2(8) . . . . ? 
C57 Si3 C54 C55 -73.4(9) . . . . ? 
C51 Si3 C54 C55 52.7(10) . . . . ? 
C6 Si3 C57 C59 64.6(8) . . . . ? 
C54 Si3 C57 C59 -51.4(8) . . . . ? 
C51 Si3 C57 C59 -178.4(7) . . . . ? 
C6 Si3 C57 C58 -167.7(9) . . . . ? 
C54 Si3 C57 C58 76.2(10) . . . . ? 
C51 Si3 C57 C58 -50.7(11) . . . . ? 
  
_refine_diff_density_max    0.453 
_refine_diff_density_min   -0.415 
_refine_diff_density_rms    0.079 
  
_shelx_res_file 
; 
TITL ze1 in P2(1)/c 
    ze1.res 
    created by SHELXL-2018/3 at 10:51:29 on 08-Nov-2019 
REM 
REM  Überraschend schöne Messung, 0.87 A und mehr möglich, tolles BB, 
REM  problemlose Lösung, spezielle i-Lage, vermutlich verursacht durch 
REM  sterischen Kontakt der TIPSe keinerlei TIPS-FO, Wasserstoffatome 
REM  gesehen, alle an konstruierten Positionen berücksichtigt. 
REM 
REM 
REM 
REM 
REM 
CELL 1.54178  19.59580  16.02580  15.51210  90.0000  90.7110  90.0000 
ZERR    2.00   0.00110   0.00100   0.00100   0.0000   0.0050   0.0000 
LATT  1 
SYMM -X, 0.5+Y, 0.5-Z 
SFAC C H SI BR 
UNIT 192 268 12 8 
  
TEMP -73.150 
SIZE 0.02 0.057 0.09 
  
L.S. 4 
ACTA 
BOND $H 
CONF 
FMAP 2 
PLAN 9 
WGHT    0.049900   13.646000 
FVAR       0.10925 
BR1   4    1.009846    0.632770    0.568830    11.00000    0.04010    0.06951 = 
         0.09712   -0.00181   -0.01160   -0.01473 
BR2   4    1.005480    0.447834    0.673033    11.00000    0.04083    0.07606 = 
         0.08998    0.00546   -0.02287    0.00296 
SI1   3    0.794482    0.819839    0.346802    11.00000    0.06524    0.06626 = 
         0.09335    0.04162    0.01072    0.00172 
SI2   3    0.502951    0.742227    0.218988    11.00000    0.05769    0.04135 = 
         0.06069    0.01978   -0.00316    0.00138 
SI3   3    0.793775    0.183237    0.697704    11.00000    0.05518    0.06090 = 
         0.09690    0.03928   -0.00475    0.00598 
C1    1    0.757277    0.658396    0.439080    11.00000    0.03322    0.05400 = 
         0.05420    0.00416   -0.00410   -0.00290 
C2    1    0.770325    0.723080    0.402055    11.00000    0.03725    0.06625 = 
         0.07099    0.01838    0.00025    0.00094 
C3    1    0.505143    0.630805    0.377540    11.00000    0.03004    0.04869 = 
         0.05002    0.00246   -0.00410   -0.00297 
C4    1    0.504846    0.678442    0.316598    11.00000    0.04144    0.04967 = 
         0.06120    0.00971   -0.00524   -0.00316 
C5    1    0.749389    0.349242    0.621839    11.00000    0.03448    0.05069 = 
         0.04827    0.00516   -0.00303   -0.00812 
C6    1    0.759380    0.282033    0.653788    11.00000    0.04349    0.05501 = 
         0.06559    0.01188   -0.01038   -0.00429 
C11   1    0.502502    0.568521    0.442156    11.00000    0.03763    0.03990 = 
         0.04477    0.01474   -0.00795   -0.00034 
C12   1    0.564557    0.534247    0.475510    11.00000    0.03431    0.03439 = 
         0.04777    0.00384   -0.00187    0.00135 
C13   1    0.628139    0.569652    0.458447    11.00000    0.03913    0.03814 = 
         0.04406    0.00765    0.00120   -0.00061 
AFIX  43 
H13   2    0.630128    0.616300    0.420773    11.00000   -1.20000 
AFIX   0 
C14   1    0.688849    0.539283    0.494494    11.00000    0.03034    0.03712 = 
         0.04452    0.00187   -0.00425    0.00246 
C15   1    0.751996    0.581113    0.485550    11.00000    0.03543    0.03749 = 
         0.04209    0.00481    0.00090   -0.00083 
C16   1    0.811357    0.551246    0.527003    11.00000    0.02989    0.04201 = 
         0.04725   -0.00424    0.00086    0.00174 
C17   1    0.873914    0.595294    0.526118    11.00000    0.04049    0.04077 = 
         0.05256    0.00057   -0.00216   -0.00495 
AFIX  43 
H17   2    0.876705    0.645711    0.494144    11.00000   -1.20000 
AFIX   0 
C18   1    0.930146    0.567650    0.569640    11.00000    0.03266    0.05405 = 
         0.06092   -0.01379   -0.00012   -0.00550 
C19   1    0.928043    0.490152    0.614486    11.00000    0.04076    0.05297 = 
         0.06544   -0.01177   -0.01125    0.00285 
C20   1    0.870336    0.444875    0.615460    11.00000    0.03682    0.04606 = 
         0.05596   -0.00106   -0.00986    0.00621 
AFIX  43 
H20   2    0.870180    0.392631    0.644396    11.00000   -1.20000 
AFIX   0 
C21   1    0.809054    0.473628    0.573841    11.00000    0.03114    0.03947 = 
         0.04957   -0.00039   -0.00325    0.00245 
C22   1    0.747761    0.428513    0.579348    11.00000    0.03511    0.03576 = 
         0.04318    0.00228   -0.00214   -0.00140 
C23   1    0.685809    0.463531    0.546316    11.00000    0.03345    0.03771 = 
         0.04228   -0.00149   -0.00740    0.00252 
C24   1    0.622606    0.428677    0.563811    11.00000    0.03286    0.04228 = 
         0.04477    0.00554   -0.00409    0.00379 
AFIX  43 
H24   2    0.620740    0.379173    0.597388    11.00000   -1.20000 
AFIX   0 
C25   1    0.561566    0.464079    0.533607    11.00000    0.03291    0.03933 = 
         0.03929    0.00369    0.00151   -0.00225 
C31   1    0.831119    0.787315    0.240321    11.00000    0.05913    0.11728 = 
         0.11055    0.05809    0.03075    0.02363 
AFIX  13 
H31   2    0.846050    0.839291    0.210276    11.00000   -1.20000 
AFIX   0 
C32   1    0.893545    0.731829    0.250298    11.00000    0.08963    0.20434 = 
         0.15567    0.05224    0.03188    0.05703 
AFIX 137 
H32A  2    0.906885    0.710808    0.193624    11.00000   -1.50000 
H32B  2    0.882813    0.684732    0.288079    11.00000   -1.50000 
H32C  2    0.931220    0.764140    0.275631    11.00000   -1.50000 
AFIX   0 
C33   1    0.778546    0.745575    0.182855    11.00000    0.10725    0.19001 = 
         0.09561    0.01952    0.02125    0.04083 
AFIX 137 
H33A  2    0.797948    0.735976    0.125781    11.00000   -1.50000 
H33B  2    0.738318    0.781594    0.177276    11.00000   -1.50000 
H33C  2    0.765256    0.692070    0.208218    11.00000   -1.50000 
AFIX   0 
C34   1    0.857010    0.875753    0.415671    11.00000    0.16061    0.12419 = 
         0.20411    0.09831   -0.06862   -0.08349 
AFIX  13 
H34   2    0.823166    0.907126    0.450885    11.00000   -1.20000 
AFIX   0 
C35   1    0.887236    0.951686    0.369207    11.00000    0.21482    0.15255 = 
         0.25719    0.09871   -0.04186   -0.11984 
AFIX 137 
H35A  2    0.923003    0.976828    0.405480    11.00000   -1.50000 
H35B  2    0.851165    0.992807    0.358132    11.00000   -1.50000 
H35C  2    0.906815    0.933846    0.314378    11.00000   -1.50000 
AFIX   0 
C36   1    0.891704    0.846709    0.478155    11.00000    0.25185    0.17901 = 
         0.21944    0.09855   -0.11449   -0.14230 
AFIX 137 
H36A  2    0.925974    0.887826    0.496382    11.00000   -1.50000 
H36B  2    0.914569    0.795324    0.460103    11.00000   -1.50000 
H36C  2    0.861432    0.834489    0.526359    11.00000   -1.50000 
AFIX   0 
C37   1    0.713106    0.879566    0.327666    11.00000    0.10173    0.07729 = 
         0.09672    0.04447    0.02282    0.02764 
AFIX  13 
H37   2    0.679753    0.838323    0.303365    11.00000   -1.20000 
AFIX   0 
C38   1    0.718871    0.948501    0.259962    11.00000    0.18537    0.13301 = 
         0.15146    0.10147    0.06054    0.08207 
AFIX 137 
H38A  2    0.673292    0.970089    0.245865    11.00000   -1.50000 
H38B  2    0.739621    0.925778    0.207816    11.00000   -1.50000 
H38C  2    0.747395    0.993806    0.282822    11.00000   -1.50000 
AFIX   0 
C39   1    0.682061    0.910805    0.411321    11.00000    0.15627    0.10787 = 
         0.12229    0.04147    0.04092    0.05104 
AFIX 137 
H39A  2    0.640501    0.942613    0.398196    11.00000   -1.50000 
H39B  2    0.714959    0.946788    0.441543    11.00000   -1.50000 
H39C  2    0.670765    0.863095    0.447997    11.00000   -1.50000 
AFIX   0 
C41   1    0.583415    0.715874    0.161996    11.00000    0.07407    0.07850 = 
         0.07861    0.03129    0.01260    0.00641 
AFIX  13 
H41   2    0.620883    0.725554    0.205197    11.00000   -1.20000 
AFIX   0 
C42   1    0.600319    0.771342    0.085837    11.00000    0.09059    0.12675 = 
         0.08732    0.04688    0.01784    0.00556 
AFIX 137 
H42A  2    0.646168    0.757985    0.065419    11.00000   -1.50000 
H42B  2    0.598721    0.829962    0.103687    11.00000   -1.50000 
H42C  2    0.566979    0.761880    0.039247    11.00000   -1.50000 
AFIX   0 
C43   1    0.589077    0.625997    0.137276    11.00000    0.22474    0.06776 = 
         0.22527    0.02106    0.14405    0.03674 
AFIX 137 
H43A  2    0.630310    0.617701    0.103208    11.00000   -1.50000 
H43B  2    0.548899    0.609767    0.102965    11.00000   -1.50000 
H43C  2    0.591734    0.591608    0.189450    11.00000   -1.50000 
AFIX   0 
C44   1    0.420253    0.717092    0.162522    11.00000    0.08790    0.06638 = 
         0.07193    0.01804   -0.01647   -0.01093 
AFIX  13 
H44   2    0.384440    0.747451    0.195511    11.00000   -1.20000 
AFIX   0 
C45   1    0.415166    0.750946    0.071519    11.00000    0.11069    0.12461 = 
         0.06970    0.03045   -0.02985   -0.02738 
AFIX 137 
H45A  2    0.368233    0.744769    0.049906    11.00000   -1.50000 
H45B  2    0.446190    0.719857    0.034269    11.00000   -1.50000 
H45C  2    0.427786    0.810118    0.071494    11.00000   -1.50000 
AFIX   0 
C46   1    0.400180    0.627481    0.165801    11.00000    0.17471    0.09011 = 
         0.14516    0.03558   -0.07692   -0.05984 
AFIX 137 
H46A  2    0.353771    0.621024    0.142486    11.00000   -1.50000 
H46B  2    0.401686    0.608077    0.225706    11.00000   -1.50000 
H46C  2    0.431880    0.594404    0.131368    11.00000   -1.50000 
AFIX   0 
C47   1    0.505080    0.854846    0.259403    11.00000    0.14917    0.05517 = 
         0.09794    0.02036    0.00545    0.01413 
AFIX  13 
H47   2    0.554967    0.867946    0.258853    11.00000   -1.20000 
AFIX   0 
C48   1    0.477269    0.916674    0.201597    11.00000    0.28254    0.06386 = 
         0.09903    0.01154   -0.02917    0.02401 
AFIX 137 
H48A  2    0.485541    0.972448    0.225431    11.00000   -1.50000 
H48B  2    0.428041    0.907733    0.194566    11.00000   -1.50000 
H48C  2    0.499285    0.911948    0.145426    11.00000   -1.50000 
AFIX   0 
C49   1    0.488253    0.866219    0.350920    11.00000    0.31517    0.10536 = 
         0.09452   -0.00196    0.02303    0.02868 
AFIX 137 
H49A  2    0.494081    0.925019    0.366724    11.00000   -1.50000 
H49B  2    0.518669    0.831688    0.386646    11.00000   -1.50000 
H49C  2    0.440810    0.849518    0.360291    11.00000   -1.50000 
AFIX   0 
C51   1    0.826744    0.206776    0.810147    11.00000    0.06878    0.12013 = 
         0.11720    0.05888   -0.01681    0.00111 
AFIX  13 
H51   2    0.851007    0.155758    0.831469    11.00000   -1.20000 
AFIX   0 
C52   1    0.877877    0.278778    0.813353    11.00000    0.09742    0.12364 = 
         0.09905    0.03141   -0.02618    0.00533 
AFIX 137 
H52A  2    0.891330    0.289627    0.873370    11.00000   -1.50000 
H52B  2    0.856776    0.328945    0.788636    11.00000   -1.50000 
H52C  2    0.918305    0.263921    0.780107    11.00000   -1.50000 
AFIX   0 
C53   1    0.768132    0.223990    0.871952    11.00000    0.10299    0.30404 = 
         0.08300    0.02523   -0.00635   -0.01673 
AFIX 137 
H53A  2    0.785399    0.222600    0.931497    11.00000   -1.50000 
H53B  2    0.732778    0.181282    0.864316    11.00000   -1.50000 
H53C  2    0.748682    0.279113    0.859621    11.00000   -1.50000 
AFIX   0 
C54   1    0.862732    0.150147    0.622383    11.00000    0.07781    0.07679 = 
         0.16141    0.03389    0.01766    0.02132 
AFIX  13 
H54   2    0.837102    0.124225    0.573089    11.00000   -1.20000 
AFIX   0 
C55   1    0.905619    0.077716    0.658888    11.00000    0.15208    0.14216 = 
         0.23276    0.08051    0.01822    0.08999 
AFIX 137 
H55A  2    0.928164    0.048577    0.611554    11.00000   -1.50000 
H55B  2    0.875865    0.038708    0.689317    11.00000   -1.50000 
H55C  2    0.940174    0.099683    0.699067    11.00000   -1.50000 
AFIX   0 
C56   1    0.905108    0.212188    0.581420    11.00000    0.12198    0.13825 = 
         0.15253    0.03228    0.04829    0.02291 
AFIX 137 
H56A  2    0.935186    0.184851    0.540057    11.00000   -1.50000 
H56B  2    0.932756    0.240950    0.625312    11.00000   -1.50000 
H56C  2    0.876074    0.252769    0.551157    11.00000   -1.50000 
AFIX   0 
C57   1    0.723260    0.105477    0.699792    11.00000    0.09656    0.06659 = 
         0.13874    0.03989   -0.01046   -0.00831 
AFIX  13 
H57   2    0.684345    0.133100    0.729596    11.00000   -1.20000 
AFIX   0 
C58   1    0.740616    0.025827    0.752797    11.00000    0.16817    0.09293 = 
         0.30878    0.11838   -0.01819   -0.02928 
AFIX 137 
H58A  2    0.698391   -0.003909    0.766370    11.00000   -1.50000 
H58B  2    0.764131    0.041728    0.806449    11.00000   -1.50000 
H58C  2    0.770273   -0.010574    0.719004    11.00000   -1.50000 
AFIX   0 
C59   1    0.697730    0.084422    0.608599    11.00000    0.13526    0.07884 = 
         0.18863   -0.00654   -0.00497   -0.04141 
AFIX 137 
H59A  2    0.653298    0.056603    0.611813    11.00000   -1.50000 
H59B  2    0.730483    0.047283    0.580699    11.00000   -1.50000 
H59C  2    0.693078    0.135914    0.574958    11.00000   -1.50000 
AFIX   0 
HKLF 4 
  
  
  
  
REM  ze1 in P2(1)/c 
REM wR2 = 0.158503, GooF = S = 1.03158, Restrained GooF = 1.03158 for all data 
REM R1 = 0.058956 for 4186 Fo > 4sig(Fo) and 0.123412 for all 7240 data 
REM 496 parameters refined using 0 restraints 
  
END 
  
WGHT      0.0499     13.6471 
  
REM Highest difference peak  0.453,  deepest hole -0.415,  1-sigma level  0.079 
Q1    1   0.5652  0.8944  0.2597  11.00000  0.05    0.45 
Q2    1   0.5061  0.8435  0.1958  11.00000  0.05    0.44 
Q3    1   0.9649  0.6370  0.5640  11.00000  0.05    0.40 
Q4    1   0.8660  0.1649  0.5419  11.00000  0.05    0.38 
Q5    1   0.9486  0.6460  0.6426  11.00000  0.05    0.38 
Q6    1   1.0548  0.6296  0.5728  11.00000  0.05    0.35 
Q7    1   0.9892  0.5075  0.7004  11.00000  0.05    0.34 
Q8    1   0.8274  0.8871  0.5095  11.00000  0.05    0.33 
Q9    1   0.4368  0.8634  0.2742  11.00000  0.05    0.32 
; 
_shelx_res_checksum    1201 
  
_shelx_hkl_file 
; 
  -1   0  -7    0.28    0.86 
   9   1  -6    0.11    0.76 
  -2   0  -6   -0.28    0.91 
   1   1   2  149.51    1.37 
   0   2   3    6.39    0.80 
   7   4   4   35.63    1.22 
   4   3   4  249.16    2.39 
   0   0  -7    1.12    1.03 
   5   0  -7    0.12    0.77 
   7   0  -5    1.12    0.61 
  -5   6   4    5.76    0.79 
   6   5   5   14.95    0.92 
   6   0  -6   25.43    0.96 
   2   4   5    2.20    0.78 
  -9   1  -4   26.69    0.84 
 -11   0  -2   46.62    1.57 
  -4  -1  -1  376.00    2.13 
   4   3   1  203.16    2.08 
   2   1   1  279.20    1.37 
  -1   7  -6    0.21    1.12 
   1   7  -5    8.84    1.29 
   0   5  -5   26.68    1.28 
  -9   2  -5    5.95    0.45 
   5   7  -1   -0.67    1.17 
  -7  -2   2  141.41    2.25 
  -6  -2   2   11.80    1.21 
  -8  -2   3    0.50    1.16 
  -6  -2   3  122.49    2.07 
   4   3   4  234.87    1.73 
  -6  -1   7    0.99    1.09 
  -5  -1   7    8.49    1.24 
   1   2   8    3.50    0.37 
  -3   0   8  146.48    2.14 
  -1   4  -5   74.30    1.44 
   3   6  -3   33.24    1.52 
   2   4  -3   11.28    1.26 
   4   6  -2   23.14    1.40 
   3   4  -2   12.58    1.20 
   3   3  -1  136.00    1.79 
 -10  -1  -1    3.24    1.09 
   5   6   0   47.96    1.61 
   5   5   1   15.01    1.13 
   3   2   1   47.39    1.29 
   4   3   2    4.94    1.01 
  -8  -2   2   25.51    1.37 
  -5  -2   2   28.49    1.35 
  -5  -2   3   47.96    1.50 
   5   5   4   18.91    1.01 
  -8  -2   4   16.38    1.41 
  -7  -2   4    0.44    1.06 
  -6  -2   4  210.64    2.64 
  -2   1   9  106.94    1.83 
  -2   6  -6   15.76    0.96 
   0   2  -3    6.08    0.97 
   4   7  -2   75.37    2.06 
  -2   0  -2    1.89    0.35 
   4   5  -1   22.53    1.25 
   2   2  -1  142.48    1.48 
   5   7   0   16.29    1.24 
   4   4   0   51.54    1.43 
  -8  -2   1  207.64    2.60 
  -6  -2   1    2.39    1.11 
  -9  -2   2    3.37    1.21 
   5   5   3   73.16    1.60 
  -1  -1   3  670.67    2.49 
   5   6   5    1.95    0.74 
  -7  -2   5  160.17    2.59 
  -6  -2   5  167.58    2.52 
  -1   0   7    0.65    0.72 
  -4  -1   7    0.40    0.91 
  -3   5  -6   54.95    1.16 
  -5   4  -6  108.48    1.18 
   3   7  -3   99.04    2.08 
   1   3  -3  259.54    2.13 
 -10   0  -3    0.07    0.57 
   2   3  -2   18.79    1.19 
  -8  -1  -2    5.91    1.01 
  -7  -1  -2  252.93    2.22 
 -11  -1  -1    5.42    1.20 
   5   6   1   45.27    1.67 
  -9  -2   1    9.65    1.24 
  -5  -2   1   60.22    1.49 
  -1  -1   2    4.16    0.79 
  -4  -2   2   11.68    1.21 
  -4  -2   3   17.72    1.24 
   3   2   4   17.50    0.55 
  -4  -2   4   36.75    1.34 
  -5  -2   5   88.57    1.83 
   0   0   6    3.03    0.63 
  -2   7  -6   35.46    1.42 
   1   5  -4  246.54    2.52 
   1   2  -2  354.52    2.00 
  -9  -1  -2   -0.74    0.86 
  -2  -1   0   -0.38    0.77 
  -8  -2   0    2.39    1.12 
  -7  -2   0  305.39    2.76 
   5   7   1    5.70    1.10 
   3   2   2  435.30    2.04 
   5   6   4   -1.12    0.85 
   5   7   5   44.41    1.52 
  -2  -1   6   36.14    1.26 
  -3  -1   7    1.20    0.88 
  -2   0   8   95.31    1.54 
  -4   0   9    0.31    1.00 
   0   7  -5   39.00    1.47 
  -3   3  -5   10.10    0.64 
   2   5  -3   -0.12    0.95 
 -11   0  -3    0.33    0.90 
   3   5  -2  532.31    3.63 
  -6  -2   0   97.00    1.74 
   2   1   2  244.38    1.09 
   5   6   3   91.78    1.78 
   1   0   3    0.02    0.38 
   4   4   5   17.99    0.80 
  -4  -2   5   50.20    1.46 
  -5  -1   8    1.72    1.09 
  -1   5  -5    2.92    1.00 
 -10  -1  -2    3.55    0.80 
  -5  -1  -2  229.98    1.72 
   4   7  -1   27.50    1.34 
  -3  -1  -1  161.05    1.29 
   4   5   0   14.73    1.15 
   3   3   0    3.80    1.10 
 -10  -2   0    2.67    1.13 
   4   4   1   78.20    1.59 
  -4  -2   1    5.86    1.13 
   5   7   2  185.19    2.70 
  -3  -2   3   64.27    1.47 
   4   5   6    0.80    0.55 
   3   3   6    2.74    0.38 
  -4  -1   8   73.24    1.80 
  -3   7  -6    0.00    0.94 
  -2   4  -5    4.28    0.89 
   2   6  -3    3.47    0.99 
   3   6  -2    0.43    1.07 
   3   4  -1   24.59    1.29 
  -5  -2   0   25.54    1.21 
  -3  -2   2  366.04    2.44 
  -3  -2   4   48.82    1.40 
  -1   1   9   37.76    1.04 
  -3   0   9   -1.77    0.94 
   2   7  -3   14.74    1.19 
   3   7  -2    2.61    0.86 
 -11  -1  -2   18.47    1.15 
   4   4   2   35.41    1.20 
   4   4   4   75.76    1.34 
   1   1   7   12.42    0.40 
  -4   6  -6   39.42    1.18 
   1   4  -3   53.29    1.45 
   2   4  -2   55.62    1.45 
  -9  -2  -1    3.58    1.01 
   4   7   0   13.23    1.06 
   4   5   1    2.75    1.01 
  -1  -1   1   17.68    0.69 
  -9  -3   2   -0.73    1.10 
  -8  -3   2  143.13    2.39 
   2   1   3  107.81    0.69 
  -8  -3   3   54.18    1.66 
  -7  -3   3   44.74    1.61 
  -7  -3   4   67.90    1.87 
   4   6   6   39.89    1.16 
  -2  -1   7   18.09    1.00 
  -5  -2   7    6.09    1.03 
  -3  -1   8   13.91    1.05 
  -2   1  -3  105.60    0.75 
   3   5  -1    7.40    1.24 
 -10  -2  -1   39.50    1.45 
  -6  -2  -1   45.92    1.29 
   2   2   0   46.65    1.11 
  -4  -2   0   22.58    1.16 
  -3  -2   1   46.56    1.20 
  -7  -3   2   94.23    1.83 
  -6  -3   4   96.69    2.03 
   4   5   5    5.78    0.74 
  -7  -3   5   -0.65    1.03 
  -8   0  -4   20.91    0.69 
   3   6  -1   49.48    1.64 
   2   3  -1   74.64    1.37 
 -11  -2  -1   24.08    1.43 
   4   6   1  242.28    2.69 
   3   3   1   44.49    1.31 
  -9  -3   1    0.76    1.11 
  -8  -3   1  159.03    2.42 
  -7  -3   1   21.62    1.21 
   4   5   2   62.78    1.49 
  -6  -3   2   71.37    1.56 
  -5  -3   3  319.78    2.90 
  -5  -3   4   13.78    1.14 
  -6  -3   5    6.88    1.15 
  -3  -2   6   22.79    1.17 
   0   0   7    0.17    0.55 
  -4  -2   7    4.72    0.95 
  -2   0   9   -0.17    0.72 
  -7   0  -4    0.06    0.46 
   1   5  -3    6.31    1.01 
  -9  -1  -3   66.13    1.32 
  -8  -1  -3  243.92    2.13 
   2   5  -2  253.65    2.53 
   3   7  -1   40.04    1.41 
   3   4   0  120.31    1.77 
   4   5   3    1.06    0.92 
  -2  -2   3  207.93    1.86 
   4   5   4   26.58    1.02 
   4   7   5  122.90    2.16 
   4   6   5    2.52    0.81 
  -5  -3   5   26.81    1.39 
  -4  -1   9   29.75    1.40 
  -2   6  -5   12.86    1.06 
  -3   4  -5    1.04    0.74 
  -4   3  -5  157.66    1.32 
   2   7  -2   44.10    1.59 
   2   6  -2  136.14    2.14 
   1   3  -2  152.79    1.71 
  -5  -2  -1   31.27    1.18 
  -6  -3   1   13.77    1.15 
  -2  -2   2  124.01    1.54 
  -5  -3   2    4.82    1.01 
   4   7   3   67.13    1.80 
   4   6   3   10.73    1.18 
   4   7   4   15.99    1.22 
   4   6   4    3.87    0.98 
   3   5   7    1.97    0.56 
  -1   2  -3  369.40    1.85 
  -9  -2  -2  101.31    1.79 
  -8  -2  -2   96.19    1.73 
   3   5   0    1.04    1.06 
   1   1   0    0.85    0.46 
 -10  -3   0    0.08    1.06 
  -8  -3   0   -0.69    1.12 
  -4  -3   3   75.81    1.62 
  -4  -3   4  151.31    2.07 
   1   0   5   -0.31    0.42 
  -3  -2   7    6.22    0.96 
  -2  -1   8    9.87    0.89 
 -10  -2  -2   -0.45    0.82 
  -7  -2  -2  143.71    1.86 
   3   7   0    4.63    1.11 
   3   6   0   31.16    1.38 
  -7  -3   0    0.34    0.99 
  -5  -3   1   19.98    1.25 
   0  -1   3  240.29    1.41 
   0  -1   4    6.89    0.78 
  -4  -3   5   96.22    1.83 
   3   4   6   67.64    1.06 
   3   6   7   34.62    1.11 
  -1  -1   7    1.11    0.73 
  -4  -2   8    0.60    0.91 
  -3  -1   9   47.62    1.67 
  -3   5  -5   27.29    1.13 
  -9   1  -5    4.87    0.37 
   2   4  -1   12.12    0.99 
   1   2  -1   33.50    1.04 
  -3  -2   0  891.97    3.15 
  -6  -3   0    4.43    1.00 
   3   4   1    4.96    1.04 
  -4  -3   2    6.19    0.95 
   3   3   4  120.00    1.30 
  -3   6  -5    1.11    0.85 
  -1   7  -4    5.65    1.03 
  -6   0  -4    2.30    0.40 
   0   4  -3   69.10    1.44 
   1   4  -2  320.21    2.46 
  -8  -4   2  231.24    3.07 
  -7  -4   3   17.83    1.33 
  -4  -3   6    3.31    1.06 
  -5  -3   7   66.93    1.84 
   0   2  -2  465.43    2.07 
   2   7  -1   47.08    1.61 
   2   6  -1  280.60    2.91 
   2   5  -1   73.40    1.55 
  -4  -2  -1   15.12    1.06 
 -10  -3  -1    1.18    0.97 
  -9  -3  -1    6.59    1.04 
   2   3   0    9.53    1.14 
   3   7   1   40.38    1.51 
   3   6   1  229.79    2.57 
   2   2   1  133.72    1.31 
  -2  -2   1  136.56    1.46 
  -4  -3   1  179.93    2.04 
  -7  -4   2   56.12    1.67 
  -3  -3   3  106.29    1.72 
  -6  -4   3   14.93    1.32 
  -3  -3   4   26.43    1.28 
  -6  -4   4   12.89    1.28 
   3   7   6   -0.66    0.91 
  -3  -2   8   11.47    0.99 
   0   7  -3    4.26    1.12 
   0   6  -3  133.40    2.02 
   0   5  -3    1.21    1.03 
   1   5  -2  408.45    3.03 
  -5  -3   0    6.23    1.07 
  -8  -4   1    1.80    1.09 
  -1  -2   4  342.77    2.21 
   3   4   5    1.39    0.74 
  -3  -3   5  183.76    2.19 
  -6  -4   5   14.32    1.36 
   3   6   6   39.19    1.17 
  -2  -2   7   85.04    1.54 
  -1   0   9   -0.58    0.58 
  -7  -4   1    2.47    1.04 
   3   7   2    1.16    1.14 
   3   6   2   16.20    1.25 
   3   5   2  564.02    3.56 
  -3  -3   2    4.88    1.12 
  -6  -4   2  173.18    2.42 
  -1  -2   3 1000.00    3.33 
  -5  -4   4   14.25    1.18 
  -4  -2   9    4.46    1.00 
  -4   7  -5  122.52    2.11 
  -6  -3  -1    6.59    1.17 
   2   7   0    3.01    1.08 
   0  -1   2   61.41    0.89 
   3   7   3   15.19    1.16 
  -5  -4   3    2.21    1.14 
   3   7   4   21.93    1.20 
   3   4   4    2.47    0.89 
   3   6   5    1.56    0.85 
   0  -1   6   67.28    1.03 
   2   3   7   30.50    0.62 
  -2  -1   9  110.48    1.81 
  -4   6  -5    2.44    0.92 
  -4   5  -5    4.97    0.73 
  -5   3  -5  245.51    1.59 
  -2   6  -4   10.38    1.10 
  -2   5  -4    0.96    1.04 
   2   6   0   46.05    1.50 
   2   4   0   76.55    1.41 
  -8  -4   0  126.97    2.34 
  -6  -4   1  139.04    2.14 
  -5  -4   2   28.45    1.43 
   3   6   4   17.71    1.17 
   0   0   8  222.12    1.51 
  -1  -1   8    7.57    0.64 
  -8  -2  -3   36.17    1.09 
 -11  -3  -2   11.12    1.23 
 -10  -3  -2    3.09    0.95 
   1   3  -1   74.29    1.42 
   0   1  -1  996.62    2.00 
   2   5   0    1.73    0.93 
  -4  -3   0    3.04    1.08 
  -1  -2   2  340.50    2.02 
   1   0   6   12.69    0.41 
  -1  -2   6   57.18    1.26 
  -4  -3   8    8.12    1.11 
  -5   7  -5   45.59    1.57 
   0   7  -2  410.70    3.61 
   0   3  -2  937.40    3.37 
  -8  -3  -2   13.90    1.02 
   1   7  -1   39.18    1.51 
  -7  -4   0   96.40    1.93 
   2   7   1   44.53    1.54 
   2   3   1    1.31    1.02 
  -3  -3   1  133.48    1.76 
   2   2   2    5.62    0.90 
  -2  -3   3  111.96    1.65 
  -4  -4   3    0.06    1.02 
  -2  -3   4  300.44    2.46 
  -2  -2   8   19.67    0.96 
  -8  -1  -4    0.54    0.45 
  -1   6  -3  140.80    2.06 
  -1   4  -3   23.80    1.25 
  -7  -2  -3  243.28    2.08 
   1   4  -1  234.37    2.19 
  -3  -2  -1   54.38    1.29 
  -5  -3  -1   16.35    1.14 
  -5  -4   1  425.56    3.26 
   2   6   7   22.58    1.24 
   1   2   8    4.92    0.36 
  -5   6  -5    3.48    0.82 
  -5   5  -5    6.43    0.76 
  -3   7  -4   20.83    1.20 
  -1   5  -3    0.16    1.00 
   0   6  -2    0.31    0.98 
  -7  -3  -2   13.39    1.04 
   1   5  -1   54.86    1.38 
  -9  -4  -1   68.06    1.79 
  -8  -4  -1    6.59    1.31 
  -2  -2   0   45.94    1.13 
  -6  -4   0  132.92    2.00 
   2   6   1  311.05    2.91 
  -4  -4   2  134.38    1.92 
  -7  -5   2  165.51    2.69 
  -6  -5   3    7.32    1.25 
  -6  -5   4   19.96    1.35 
  -2  -3   6    0.10    0.89 
   2   5   7   11.51    0.78 
   2   4   7    6.65    0.50 
  -6   7  -5   72.41    1.87 
  -3   6  -4   17.73    1.17 
   0   8  -1   -0.52    1.00 
   2   5   1   58.47    1.50 
   2   4   1   45.22    1.36 
  -8  -5   1  123.80    2.43 
   2   7   2   58.04    1.69 
  -2  -3   2   17.69    1.19 
   2   7   6   33.77    1.27 
   0  -1   7   42.14    0.87 
  -1  -2   7    0.92    0.72 
  -4  -4   7  149.78    2.51 
  -3  -3   8  107.52    2.04 
  -3   5  -4   79.44    1.61 
  -7  -1  -4  128.54    1.24 
   1   7   0    5.06    1.18 
   1   2   0  128.19    1.27 
  -6  -5   2   77.72    1.92 
  -3  -4   3   10.82    1.16 
  -3  -4   4   20.12    1.21 
  -5  -5   4    5.56    1.10 
   2   7   5   22.05    1.34 
  -5  -5   5    0.94    1.15 
  -6   6  -5    2.10    0.94 
  -4   7  -4   14.86    1.27 
  -3   4  -4    2.18    0.89 
  -4  -2  -2   48.98    1.15 
   0   7  -1    8.99    1.15 
  -3  -3   0    5.32    1.11 
  -5  -4   0    1.37    1.04 
  -4  -4   1   26.81    1.15 
   2   6   2   83.90    1.72 
   2   3   2   17.54    1.23 
   2   2   3  239.33    1.52 
  -5  -5   3    9.47    1.19 
   2   7   4   16.28    1.19 
   2   2   5  259.44    1.34 
   2   6   6   15.12    0.97 
   2   3   6    9.80    0.56 
  -2  -3   7   55.15    1.34 
  -6   3  -5  106.74    1.14 
  -2   2  -3  240.88    1.51 
 -11  -3  -3    8.12    1.09 
  -1   7  -2   49.05    1.59 
  -4  -3  -1  198.53    2.00 
   1   6   0   54.27    1.55 
  -6  -5   1    5.42    1.14 
   2   5   2  197.54    2.25 
   2   4   2   33.97    1.46 
  -3  -4   2   13.06    1.22 
   2   6   5   13.26    1.07 
   2   5   6    2.63    0.79 
  -1  -1   9   40.84    1.04 
  -2  -2   9    7.76    0.87 
  -6   5  -5   14.35    0.77 
  -6   4  -5   42.37    0.98 
  -9  -3  -3   17.11    1.00 
  -9  -4  -2   12.04    1.02 
  -6  -4  -1  364.76    3.05 
   0   8   0   15.74    1.50 
   1   5   0    0.70    1.12 
   1   3   0    5.07    1.06 
   1   7   1   29.06    1.37 
  -2  -3   1   72.05    1.37 
  -5  -5   2  114.47    2.05 
   2   4   6   42.31    0.99 
  -3  -3   9    6.09    1.14 
  -7   6  -5    1.16    0.88 
  -4   6  -4    3.24    1.02 
  -8  -3  -3    0.69    0.78 
  -8  -4  -2  212.66    2.64 
  -1   8  -1    1.16    1.14 
   0   6  -1  181.05    2.33 
   1   4   0   24.66    1.31 
  -7  -5   0   47.13    1.52 
   1   1   1  144.23    0.91 
  -4  -5   3   -0.46    1.09 
  -4  -5   4   80.25    1.78 
   2   5   5   10.55    0.96 
  -1  -2   8   13.63    0.83 
  -5   7  -4   43.69    1.72 
  -2   3  -3    6.54    0.97 
   0   2  -1  225.13    1.54 
  -9  -5  -1    6.59    1.16 
  -4  -4   0   52.42    1.47 
  -5  -5   1   37.89    1.49 
   2   4   3   56.11    1.29 
  -1  -3   3  260.69    2.15 
   2   5   4    0.03    0.91 
  -2  -4   4    3.42    1.06 
   2   4   5    2.58    0.90 
  -4  -5   6   37.77    1.59 
  -2  -3   8   64.07    1.54 
  -7   5  -5   66.65    1.43 
  -4   5  -4   25.38    1.17 
  -4   2  -4    0.35    0.55 
  -2   4  -3   53.68    1.28 
  -1   5  -2  276.80    2.51 
  -1   2  -2   22.10    1.01 
   0   5  -1   25.50    1.32 
  -5  -4  -1  711.32    3.97 
  -8  -5  -1   70.54    1.87 
   0   7   0   -0.43    1.13 
  -6  -5   0   58.75    1.64 
   0   8   1    0.64    1.11 
   1   6   1   68.19    1.53 
   0  -1   1  928.98    1.92 
  -3  -4   1   26.60    1.31 
   0  -2   3    6.13    0.87 
  -2  -4   3   11.20    1.13 
  -2  -4   6   73.34    1.69 
   1   4   8   54.90    1.11 
   1   3   8   38.24    0.78 
  -7  -3  -3    0.17    0.80 
  -2   7  -2   60.05    1.72 
  -1   7  -1   29.92    1.38 
   0   4  -1   94.32    1.64 
   0   3  -1  218.71    1.88 
  -6  -6   2   11.47    1.34 
   1   7   5   74.35    1.90 
   1   6   7   -1.27    0.94 
   0  -1   8   33.01    0.75 
  -7   4  -5   26.82    0.87 
  -5   6  -4   -0.35    0.89 
  -4   3  -4  248.03    1.82 
  -1   4  -2  226.21    2.18 
  -1   3  -2    8.30    1.09 
  -1   8   0   26.77    1.66 
   1   5   1   87.85    1.70 
  -1  -3   2  159.10    1.76 
  -5  -6   3  101.78    2.24 
   1   7   4    5.85    1.07 
  -3  -5   4   17.53    1.19 
  -1  -3   7   24.55    1.00 
  -7   3  -5   63.13    0.96 
  -4   7  -3   67.87    1.76 
 -10  -4  -3   -0.63    0.95 
  -3  -3  -1   42.45    1.51 
   0   6   0  126.27    2.10 
  -5  -5   0   11.46    1.12 
   0   7   1    9.23    1.16 
  -4  -5   1   21.66    1.29 
  -2  -4   2   53.82    1.46 
  -3  -5   3   50.88    1.50 
  -3  -5   6   98.73    2.06 
  -2  -4   7    3.18    0.84 
  -9  -4  -3    2.75    0.78 
  -2   6  -2   83.29    1.74 
  -9  -5  -2  162.83    2.74 
  -2  -2  -1  134.94    1.37 
  -2  -3   0   12.11    1.17 
   1   4   1  314.82    2.45 
  -6  -6   1   36.17    1.42 
  -5  -6   2    6.57    1.23 
   1   6   6   40.71    1.29 
   1   5   7    7.77    0.79 
   0  -2   7   18.32    0.83 
  -3  -5   7   32.07    1.63 
  -5   5  -4   18.96    1.07 
  -7  -2  -4   16.69    0.74 
  -6  -3  -3   13.28    0.98 
  -3   7  -2    0.66    1.38 
  -3  -2  -2  434.80    2.10 
  -4  -4  -1   80.80    1.66 
  -3  -4   0  122.71    1.82 
  -7  -6   0    4.93    1.12 
   1   3   1    9.62    1.11 
   1   2   1   66.26    1.08 
   1   5   2  280.65    2.54 
   0  -2   2  467.17    2.12 
  -3  -5   2  538.41    3.71 
   1   6   4   -0.22    1.11 
  -4  -6   4   -0.28    1.03 
   1   6   5    0.64    1.02 
  -6   6  -4    3.77    0.96 
  -8  -4  -3   13.87    0.96 
  -4  -3  -2    4.39    0.94 
  -8  -5  -2  152.14    2.43 
   0   5   0    0.26    1.28 
  -1  -2   0  127.82    1.27 
  -4  -6   3   59.99    1.66 
  -1  -4   4  104.59    1.80 
  -1  -3   8    7.19    0.76 
  -2  -4   8   20.51    1.21 
  -2   5  -2  201.67    2.25 
  -1   5  -1   88.38    1.69 
  -4  -5   0   14.85    1.20 
  -6  -6   0    1.44    1.15 
  -2  -4   1   11.14    1.21 
  -5  -6   1    1.41    0.86 
  -4  -6   2   23.90    1.43 
   1   5   6   26.15    1.08 
  -1  -4   6   28.11    1.25 
  -7  -5  -2  339.94    3.28 
  -5  -5  -1   13.32    1.19 
  -3  -5   1   13.19    1.20 
   0   7   3    4.47    1.13 
   1   5   3   -0.09    1.03 
  -1  -4   3   53.48    1.49 
  -2  -5   6   18.51    1.17 
   0   4   0   40.71    1.16 
  -4  -4  -3    7.12    1.22 
  -4  -5  -3   -0.08    1.09 
  -2  -2  -2   -0.55    1.00 
  -2  -7  -2   59.92    1.83 
  -6   2  -1   46.24    0.78 
 -10   3   0   -0.82    0.52 
  -8   4   1    1.89    0.86 
  -7   4   1    1.72    1.00 
   3  -7   2    0.08    0.91 
   4  -5   3    1.40    0.74 
   3   0   9    0.05    0.81 
  -9   2  -1    4.04    0.46 
   0  -7  -1    7.15    1.12 
  -6   3   0    4.10    0.84 
  -1   2   1   33.80    1.02 
  -4   4   2  132.09    2.00 
  -7   5   3   32.78    1.41 
   0   3   4   87.11    1.59 
  -4   5   5    1.24    1.16 
  -1   4   6   30.73    1.42 
  -1   4   7   35.42    1.53 
  -8  -1  -3  240.57    1.45 
  -4  -3  -3   14.50    0.99 
  -4   0  -2  130.71    0.71 
  -1  -4  -2  221.34    2.13 
  -1  -5  -2  274.72    2.57 
  -1  -6  -2   -0.41    1.20 
   0  -2  -1  211.22    1.39 
  -9   3   0    4.87    0.60 
   1  -8   0   27.30    1.47 
 -11   4   2   29.89    1.47 
   0   2   2  466.39    2.22 
   4  -6   3   11.93    0.83 
  -5   5   4    3.67    1.08 
  -2   4   4    1.53    1.13 
   2   1   9   30.42    1.20 
  -9  -1  -3   66.27    0.78 
  -7  -1  -3   59.35    0.80 
  -3  -5  -3   29.67    1.21 
  -4  -7  -3   66.90    1.87 
  -8   2  -1   38.28    0.72 
  -7   2  -1    4.68    0.54 
  -8   3   0    0.29    0.66 
  -7   3   0    1.67    0.79 
   2  -4   0   73.86    1.36 
   2  -6   0   46.67    1.34 
   1   1   2  150.47    1.24 
   3  -8   2   21.21    1.07 
  -3   4   3   11.32    1.15 
  -6   5   4   21.01    1.42 
   4  -8   4   -0.08    0.94 
   3   0   8  102.12    1.55 
  -3  -4  -3   31.60    1.24 
  -3  -6  -3   16.41    1.19 
  -1  -3  -2    3.92    1.08 
   1  -5  -1   53.80    1.37 
   1  -6  -1   45.27    1.35 
  -3   2   0  922.71    2.56 
   3  -4   1    4.77    0.87 
  -1   3   3  263.56    2.25 
   4  -7   3   69.67    1.36 
   1   2   4    2.05    1.09 
   2   1   4    9.91    0.88 
  -2   4   5    1.27    1.04 
   1   2   8    4.41    0.96 
   2   1   8   58.75    1.40 
   1  -4  -1  227.20    2.00 
   2  -7   0    4.58    1.05 
   3   0   5    0.18    0.57 
  -2   4   6   72.33    1.70 
   3   0   7    0.64    0.55 
   3  -1   9   71.49    1.44 
  -9  -5  -4   32.02    1.27 
  -8  -5  -4    4.00    0.81 
  -7  -6  -4   37.67    1.50 
  -6  -1  -3  162.15    1.19 
  -3  -3  -3   11.37    1.02 
   1  -7  -1   40.35    1.27 
  -4   3   1  185.50    1.86 
   0   1   1  963.32    2.12 
  -9   4   2   11.22    1.01 
  -8   4   2  229.49    2.56 
  -7   4   2   58.48    1.51 
  -4   4   3    0.96    0.97 
   4  -8   3   -0.48    0.79 
   1   2   7   15.79    1.14 
   2   1   7   55.39    1.28 
  -9  -4  -4    0.37    0.70 
  -8  -4  -4   20.86    0.94 
  -7  -4  -4   33.57    1.12 
  -6  -5  -4   17.05    1.07 
  -6  -6  -4    4.59    0.96 
  -2  -5  -3    1.84    0.94 
   0  -5  -2   82.00    1.65 
   0  -6  -2    0.05    1.04 
   1  -8  -1   41.67    1.49 
 -11   3   1    7.13    0.85 
   3  -8   1   10.28    1.12 
   4  -5   2   63.41    1.22 
   4  -6   2   14.87    0.94 
  -1   3   4  975.84    4.33 
  -3   4   5   12.15    1.21 
   2   1   6   51.95    1.22 
   2   0   9    0.31    0.74 
  -6  -4  -4   90.40    1.58 
  -5  -5  -4   19.39    1.13 
  -5  -6  -4   -0.78    0.94 
  -2  -7  -3   20.98    1.14 
   0  -4  -2  174.99    1.90 
   0  -7  -2  404.68    3.45 
   1  -3  -1   74.24    1.15 
   4  -7   2   36.47    1.16 
   0   2   3    6.44    1.02 
  -4   4   4    0.38    1.02 
  -1   3   7   25.46    1.33 
   1   1   9   26.28    1.28 
  -1  -2  -2   18.33    0.95 
  -3   3   2    3.98    1.02 
  -2   3   3  113.16    1.71 
  -4   4   5   64.03    1.65 
  -1   3   5   20.56    1.04 
  -1   3   6  273.79    2.81 
   0   2   8   -0.52    0.97 
  11  -4  -9   -0.34    0.46 
   4  -8  -9    0.06    0.39 
  13  -9  -9   -0.01    0.35 
  16  -6  -8    0.29    0.41 
  16  -7  -8    0.40    0.34 
  16  -8  -8   -0.03    0.27 
  13  -1  -7   -0.47    0.49 
  16  -3  -7    0.00    0.46 
  17  -5  -7    0.62    0.28 
  18  -4  -6    0.09    0.46 
  16   0  -4    0.66    0.38 
  17   0  -3    0.27    0.33 
  14   2  -2    0.08    0.40 
   8   3   0   -0.22    0.23 
  10   3   0   -0.17    0.21 
  10   3   1   -0.01    0.20 
   8  -3  -9    0.46    0.43 
   9  -3  -9   -0.37    0.53 
  10  -3  -9   -0.30    0.55 
  12  -4  -9    0.01    0.57 
  14  -6  -9    0.09    0.44 
  14  -7  -9   -0.15    0.46 
  14  -3  -8    0.18    0.48 
  15  -4  -8   -0.44    0.42 
  16  -5  -8   -0.27    0.49 
   8   0  -7   -0.06    0.44 
   9   0  -7    0.02    0.44 
  10   0  -7   -0.51    0.45 
   9   1  -6    0.18    0.39 
   7   2  -4    0.54    0.34 
  10   3  -1   -0.41    0.25 
  18   0  -1   -0.03    0.53 
   9  -7 -10   -0.05    0.60 
   8  -8 -10   -0.18    0.70 
  10  -8 -10   -0.74    0.70 
  11  -3  -9   -0.85    0.72 
  13  -4  -9    0.03    0.68 
  14  -5  -9   -0.31    0.64 
   9  -1  -8    1.26    0.56 
   5  -2  -8   -0.84    0.50 
  13  -2  -8    0.38    0.46 
   7   0  -7   -0.34    0.48 
  11   0  -7   -0.04    0.52 
  14  -1  -7   -0.04    0.71 
  18  -3  -6    0.13    0.51 
  19  -5  -6   -0.28    0.41 
  17  -1  -5    0.25    0.47 
  19  -3  -5   -0.47    0.51 
  19  -2  -4    0.56    0.53 
  16   1  -3    0.10    0.61 
  18   0  -2   -0.06    0.57 
  15   2  -1    0.32    0.44 
  12   3   0   -0.23    0.42 
   8  -6 -10   -0.21    0.62 
  10  -6 -10    0.04    0.58 
   7  -7 -10    0.56    0.58 
  11  -7 -10    0.02    0.63 
   7  -8 -10    0.92    0.74 
  11  -8 -10    0.38    0.54 
   8  -9 -10   -0.03    0.71 
  10  -9 -10   -0.41    0.53 
  14  -4  -9   -0.03    0.72 
   4  -5  -9   -0.21    0.48 
  15  -6  -9   -0.46    0.58 
  15  -7  -9   -0.37    0.49 
  12  -1  -8    0.75    0.69 
  14  -2  -8   -0.51    0.73 
  16  -4  -8   -0.31    0.50 
  17  -6  -8   -0.46    0.48 
   6   0  -7    1.06    0.57 
  12   0  -7    0.29    0.78 
   4  -1  -7    0.15    0.44 
  17  -3  -7    0.16    0.65 
  18  -5  -7    0.32    0.47 
   7  -5 -10    0.31    0.81 
   6  -7 -10   -0.35    0.76 
  12  -7 -10    0.21    0.51 
   6  -8 -10   -0.12    0.68 
   7  -9 -10    0.43    0.66 
  11  -9 -10   -0.74    0.57 
   8  -2  -9    0.05    0.65 
  10  -2  -9    0.28    0.87 
  11  -2  -9    0.73    0.79 
  13  -3  -9   -0.69    0.85 
  15  -5  -9    0.03    0.61 
   3  -6  -9    0.36    0.47 
   3  -7  -9   -0.30    0.37 
  17  -5  -8   -0.18    0.50 
  13   0  -7   -1.33    0.79 
  18  -4  -7   -0.01    0.56 
  13   1  -6   -0.67    0.71 
   4   1  -5   -0.14    0.37 
  16   1  -4    0.33    0.75 
  20  -3  -4    0.74    0.44 
  18   0  -3    0.19    0.57 
  19  -1  -3    0.32    0.50 
  20  -2  -3   -0.54    0.53 
  11  -4 -10   -0.06    0.79 
   6  -6 -10   -0.19    0.72 
  13  -6 -10    0.09    0.73 
  13  -8 -10    0.76    0.59 
  12  -9 -10    0.55    0.52 
  10 -10 -10    0.21    0.64 
   7  -2  -9    0.19    0.78 
  12  -2  -9   -0.81    0.81 
   5  -3  -9    0.21    0.63 
  14  -3  -9    0.59    0.75 
  15  -4  -9   -0.06    0.69 
  16  -6  -9   -0.37    0.65 
  13  -1  -8    0.33    0.64 
  15  -2  -8    1.29    0.88 
  16  -3  -8    1.31    0.74 
  17  -4  -8    0.45    0.62 
   5   0  -7    0.30    0.62 
  14   0  -7    0.29    0.82 
  15   1  -5   -0.07    0.84 
  17   0  -5    0.55    0.92 
  18  -1  -5    0.46    0.68 
  19  -2  -5   -0.74    0.59 
  12  -4 -10   -0.86    0.84 
  13  -5 -10   -0.54    0.86 
   6  -2  -9   -0.93    0.72 
  13  -2  -9    1.83    0.99 
  16  -5  -9    0.03    0.63 
  14  -1  -8    1.00    1.04 
   3  -1  -7   -0.01    0.56 
  16  -1  -7   -0.99    0.84 
  17  -2  -7    0.13    0.88 
  18  -3  -7    1.04    0.66 
   5   1  -6   -0.37    0.58 
  18   0  -4   -0.25    0.72 
  19  -1  -4    0.32    0.61 
  12   3  -3   -0.37    0.54 
  13   3  -2    1.64    0.68 
   8  -3 -10   -0.97    0.83 
   9  -3 -10   -0.48    0.89 
  10  -3 -10   -0.44    1.02 
  11  -3 -10   -0.19    1.03 
   6  -4 -10    0.32    0.91 
  14  -5 -10    0.48    0.91 
  14  -6 -10   -0.73    0.75 
  15  -3  -9   -0.13    0.83 
   7   0  -8   -0.94    0.93 
  17  -3  -8    1.04    0.86 
   7   1  -7   -0.11    0.79 
  12   1  -7    0.42    1.01 
  15   0  -7    0.61    0.93 
  20  -2  -4   -0.44    0.71 
  14   3  -1   -0.02    0.56 
  12  -3 -10    1.42    1.06 
  14  -2  -9   -0.22    0.96 
   3  -4  -9   -1.05    0.58 
   6   0  -8   -1.70    0.88 
  13   0  -8    0.46    1.04 
  15  -1  -8   -0.74    0.95 
  18  -4  -8    0.41    0.78 
  13   1  -7   -0.75    1.10 
   4   0  -7    1.00    0.68 
  18  -2  -7    0.43    0.94 
  18  -1  -6    0.39    0.70 
  19  -2  -6    0.41    0.89 
   3   1  -5   -0.36    0.50 
  19  -1  -5    0.69    0.79 
  19   0  -3   -0.17    0.85 
  20  -1  -3    0.48    0.81 
  18   1  -2   -1.12    0.88 
   9  -6 -11    0.00    0.96 
  11  -6 -11   -1.78    1.15 
   8  -7 -11    0.11    1.11 
  10  -7 -11    0.57    0.89 
  10  -8 -11   -0.65    1.02 
   9  -2 -10   -1.15    1.07 
  13  -3 -10    0.33    1.10 
  14  -4 -10   -0.55    0.93 
  15  -6 -10    1.12    0.77 
  15  -2  -9    1.14    1.02 
  16  -3  -9   -0.54    0.74 
  17  -5  -9    0.31    0.66 
   2  -6  -9    0.13    0.54 
   6   1  -7    0.38    0.61 
  14   1  -7    0.23    0.98 
  16   0  -7    1.68    0.99 
  18   0  -5   -0.54    0.90 
   8  -5 -11   -0.46    1.17 
   9  -5 -11   -0.98    1.15 
  10  -5 -11   -0.64    0.94 
   8  -6 -11   -0.59    1.03 
   7  -7 -11    0.85    1.08 
  12  -7 -11   -0.09    0.80 
   8  -8 -11   -0.11    1.08 
  11  -8 -11    0.04    0.88 
   8  -2 -10    0.53    1.06 
  11  -2 -10    0.27    1.18 
  12  -2 -10    0.12    1.32 
   6  -3 -10    1.06    0.90 
  14  -3 -10   -1.00    1.06 
  15  -4 -10    0.85    0.94 
  10   0  -9   -0.34    0.99 
  17  -4  -9   -0.17    0.77 
  16  -1  -8   -0.03    1.03 
   1  -2  -7   -0.62    0.62 
  17   1  -5   -0.03    0.90 
  19   0  -4   -0.16    0.84 
  20  -1  -4    0.61    0.89 
  11  -4 -11   -0.68    1.24 
   7  -5 -11   -0.73    1.28 
   7  -8 -11   -1.71    1.07 
  12  -8 -11    0.41    0.86 
  10  -9 -11   -0.82    0.90 
   7  -2 -10   -1.70    1.05 
  13  -2 -10   -1.06    1.23 
  16  -5 -10    0.37    0.84 
   8   0  -9   -0.29    1.06 
   9   0  -9    0.15    0.89 
  11   0  -9   -0.85    1.04 
  12   0  -9    0.97    1.36 
  12   1  -8   -0.02    1.25 
  15   0  -8    0.62    1.17 
   8   2  -7    0.81    0.90 
  10   2  -7    1.69    1.10 
  11   2  -7   -0.02    1.17 
  15   1  -7    1.73    1.26 
   3   0  -7   -1.05    0.78 
  19  -1  -6   -0.63    0.96 
   1   0  -5   -0.12    0.65 
  18   1  -4    0.24    0.92 
  12  -4 -11   -1.46    1.15 
   6  -7 -11    1.05    1.04 
   9  -1 -10   -2.38    1.40 
  10  -1 -10   -0.36    1.28 
  15  -3 -10   -0.65    0.94 
   7   0  -9    1.41    1.12 
  13   0  -9   -0.17    1.26 
   5  -1  -9   -0.62    1.00 
  15  -1  -9   -0.27    1.14 
  17  -3  -9   -0.29    0.87 
  13   1  -8    0.36    1.34 
  17  -1  -8    0.67    1.03 
  18  -2  -8   -1.24    0.89 
  12   2  -7    0.04    0.89 
  13   2  -7    0.09    1.13 
  19  -2  -7    0.92    0.88 
  18   0  -6    0.58    0.91 
   7   3  -5    0.37    0.83 
  13   3  -5   -0.23    1.01 
  19   0  -5   -0.30    1.03 
  10  -3 -11    0.63    1.27 
  12  -3 -11   -0.70    1.20 
   7  -4 -11    1.53    1.07 
  13  -4 -11    0.95    1.09 
  14  -5 -11   -0.72    0.86 
   8  -1 -10    0.38    1.23 
  12  -1 -10    1.13    1.33 
  16  -4 -10    0.06    1.03 
   3  -6 -10    0.53    0.67 
   6   0  -9    1.22    1.07 
  14   0  -9    0.41    1.35 
  14   1  -8   -1.03    1.33 
  12   3  -6    0.23    1.18 
  14   3  -5   -0.63    1.23 
  18   1  -5   -0.61    1.00 
   9   4  -3    0.24    0.75 
   7  -3 -11   -0.57    1.14 
   6  -4 -11   -3.53    1.38 
  14  -4 -11    1.29    1.07 
  13  -1 -10    0.89    1.24 
   5  -2 -10   -0.46    1.06 
  15  -2 -10   -1.08    1.00 
  16  -3 -10    0.47    0.86 
   3  -5 -10    0.65    0.76 
  16  -1  -9   -0.74    1.20 
  10   2  -8    0.53    1.21 
  10   4  -4   -0.13    1.06 
  16   3  -3    0.14    1.16 
   9  -2 -11    0.68    1.42 
  10  -2 -11   -1.28    1.41 
  11  -2 -11    0.24    1.39 
  12  -2 -11    0.41    1.30 
   5  -5 -11    0.04    1.21 
   6  -1 -10   -0.55    1.13 
  14  -1 -10   -0.26    1.17 
   3  -4 -10    0.26    1.00 
   5   0  -9    0.21    1.08 
  15   0  -9    0.66    1.29 
  12   2  -8    0.65    1.58 
   5   1  -8    0.82    1.09 
  15   1  -8   -0.81    1.31 
  17   0  -8    0.39    1.23 
   2   0  -7   -0.12    0.79 
  18   0  -7   -0.70    1.02 
   1  -1  -7    0.10    0.79 
  19  -1  -7    1.82    0.90 
  19   0  -6   -0.37    0.82 
  15   3  -5    0.66    1.56 
  19   1  -4    0.47    1.17 
   9  -5 -12    1.06    1.40 
  10  -5 -12   -0.80    1.12 
  11  -5 -12   -0.14    1.45 
  10  -6 -12   -0.07    1.00 
  11  -6 -12   -0.31    0.94 
   9  -7 -12   -0.41    1.22 
  10  -7 -12    2.15    1.20 
  11  -7 -12   -0.51    1.20 
  13  -2 -11    0.57    1.30 
   6  -3 -11   -0.17    1.14 
  14  -3 -11    1.27    1.27 
  15  -1 -10   -0.71    1.17 
  16  -2 -10    1.33    0.94 
  17  -1  -9    0.63    1.08 
   1  -5  -9   -0.85    0.64 
  18   1  -6   -0.36    1.09 
   1   0  -6    1.72    0.71 
   9  -4 -12   -1.79    1.50 
  10  -4 -12   -1.25    1.18 
  11  -4 -12    0.55    1.20 
   8  -5 -12   -0.16    1.36 
  12  -5 -12    0.85    1.11 
  12  -6 -12   -1.14    0.93 
   9  -1 -11    1.25    1.33 
  10  -1 -11    1.03    1.60 
  11  -1 -11   -0.02    1.49 
  14  -2 -11    1.12    1.30 
  15  -3 -11    0.20    1.04 
   7   0 -10   -1.93    1.43 
  13   0 -10   -1.29    1.41 
  16   0  -9   -1.46    1.27 
  14   2  -8   -1.49    1.38 
  16   1  -8   -0.62    1.31 
  13   3  -7    2.23    1.39 
  12   4  -5    0.56    1.03 
  19   1  -5    0.50    0.89 
   8  -4 -12    0.95    1.29 
   7  -5 -12    2.76    1.49 
  13  -5 -12   -0.59    1.10 
   7  -6 -12    0.93    1.35 
   8  -1 -11   -0.39    1.32 
  12  -1 -11    0.65    1.50 
   6  -2 -11    0.26    1.31 
   5  -3 -11    0.16    1.32 
   6   0 -10    1.31    1.25 
  14   0 -10   -1.63    1.41 
  17  -2 -10    1.25    1.11 
  10   2  -9    0.66    1.32 
  15   1  -9   -0.27    1.38 
   4   0  -9    0.19    1.12 
  16   2  -7   -0.13    1.16 
  19   0  -7    0.28    0.95 
  15   3  -6   -0.80    1.37 
   8  -3 -12   -1.90    1.45 
  12  -3 -12    1.44    1.33 
   7  -1 -11    1.02    1.45 
  15  -2 -11    0.93    1.08 
  10   1 -10    1.06    1.48 
  11   1 -10    1.94    1.45 
  12   1 -10    0.34    1.57 
  15   0 -10   -0.67    1.31 
   8   2  -9    2.92    1.27 
  12   2  -9    1.87    1.53 
  17   0  -9   -1.40    1.11 
  18  -1  -9    0.62    0.93 
  10   3  -8    2.11    1.45 
  15   2  -8    0.49    1.43 
  18   1  -7    1.46    1.04 
  10   4  -6    1.56    1.21 
  19   1  -6   -1.04    1.22 
   7   4  -5    0.54    0.97 
  10  -2 -12    0.29    1.54 
  11  -2 -12    0.76    1.57 
  13  -3 -12    1.09    1.20 
  14  -4 -12   -1.43    1.04 
   6  -5 -12    0.53    1.49 
   6  -6 -12    0.38    1.26 
   9   0 -11   -0.61    1.69 
  10   0 -11   -1.00    1.70 
  11   0 -11    0.63    1.64 
  12   0 -11   -1.94    1.65 
  14  -1 -11    0.71    1.18 
   8   1 -10    0.35    1.29 
  13   1 -10    0.82    1.63 
   5   0 -10   -1.81    1.25 
   3  -2 -10    0.44    0.92 
   7   2  -9   -0.32    1.37 
  13   2  -9    2.63    1.64 
   5   1  -9   -1.87    1.13 
  16   1  -9    0.16    1.35 
   8   3  -8   -0.89    1.34 
  12   3  -8    1.80    1.42 
   5   2  -8   -1.45    1.15 
  17   2  -7    0.20    1.16 
  13   4  -6   -0.66    1.22 
  16   3  -6    0.47    1.29 
  18   2  -6    1.59    1.33 
  12  -2 -12    1.39    1.43 
   7  -3 -12    0.99    1.45 
  14  -3 -12    0.22    1.07 
   6  -4 -12   -0.15    1.32 
   8   0 -11   -0.35    1.63 
  13   0 -11   -1.78    1.39 
  15  -1 -11    1.04    1.14 
  16  -2 -11    1.35    0.99 
  14   1 -10   -2.86    1.53 
  16   0 -10   -2.24    1.28 
  17  -1 -10    1.24    1.09 
  14   4  -6   -0.09    1.66 
  15   4  -5   -3.54    1.66 
  10  -1 -12   -1.35    1.54 
   7  -2 -12   -1.36    1.65 
  13  -2 -12   -3.01    1.38 
   6  -3 -12    0.63    1.57 
   5  -5 -12   -1.04    1.47 
   7   0 -11   -0.74    1.63 
  14   0 -11    2.45    1.24 
   3  -4 -11   -0.04    1.11 
  11   2 -10   -0.07    1.47 
   6   1 -10   -0.22    1.49 
  15   2  -9   -0.03    1.55 
  14   3  -8    0.37    1.62 
  18   1  -8   -0.38    1.16 
  12   4  -7    0.20    1.38 
  17   3  -6   -1.19    1.48 
  19   2  -5    0.84    1.33 
   5   4  -4   -3.00    1.08 
   9  -5 -13    0.02    1.39 
  11  -5 -13    2.42    1.14 
   9  -1 -12   -1.25    1.76 
  11  -1 -12   -0.34    1.60 
  12  -1 -12    1.89    1.49 
  14  -2 -12    1.00    1.17 
   5  -4 -12   -0.66    1.47 
  10   1 -11    0.24    1.69 
  11   1 -11   -1.07    1.58 
  16  -1 -11   -0.02    1.27 
   8   2 -10   -0.73    1.70 
   9   2 -10   -0.13    1.54 
  15   1 -10   -0.52    1.44 
  10   3  -9    0.24    1.59 
  11   3  -9   -0.70    1.65 
   1  -2  -9   -0.20    0.92 
   4   2  -8   -0.50    1.06 
  17   2  -8    0.23    1.23 
   0  -2  -8    0.27    0.74 
  18   2  -7    0.10    1.10 
  15   4  -6    1.13    1.40 
  12   5  -4    1.64    1.10 
  11  -4 -13    0.24    1.23 
   8  -5 -13   -0.30    1.42 
  13  -1 -12   -0.17    1.44 
   5  -3 -12    1.00    1.50 
   8   1 -11    0.52    1.86 
  12   1 -11   -1.64    1.56 
  13   1 -11    1.69    1.47 
  15   0 -11   -1.38    1.14 
  16   1 -10    1.08    1.28 
  17   0 -10   -1.80    1.16 
   8   3  -9    1.15    1.40 
  13   3  -9    0.89    1.66 
  10   4  -8    0.30    1.59 
  19   2  -6   -0.39    1.22 
  16   4  -5    0.74    1.32 
  18   3  -5   -0.16    1.24 
  13   5  -4   -0.93    1.13 
  12   5  -1   -0.03    0.87 
   9  -3 -13   -0.03    1.36 
  10  -3 -13   -0.02    1.29 
  11  -3 -13    0.25    1.30 
   8  -6 -13   -0.54    1.38 
  10   0 -12    1.06    1.68 
  11   0 -12   -0.91    1.61 
  12   0 -12    0.55    1.50 
  14   1 -11   -0.43    1.38 
   4  -1 -11   -0.57    1.19 
   7   2 -10   -1.76    1.39 
  14   2 -10    0.58    1.48 
  12   4  -8    2.83    1.51 
  16   3  -8   -1.37    1.38 
   6   4  -7    0.96    1.27 
  17   3  -7   -0.13    1.31 
  12   5  -6    0.75    1.54 
  16   4  -6   -0.23    1.66 
  14   5  -3   -1.09    1.22 
   4   4  -3   -0.02    0.93 
   8  -3 -13    0.18    1.52 
   7  -4 -13    1.15    1.58 
   7  -5 -13   -1.40    1.30 
   8   0 -12   -0.57    1.53 
  13   0 -12    0.16    1.41 
  15  -1 -12    1.62    1.37 
   5  -2 -12   -1.32    1.72 
  16   0 -11    1.36    1.29 
  10   3 -10    1.19    1.64 
  11   3 -10   -0.18    1.74 
  15   2 -10   -2.08    1.54 
   4   2  -9    1.75    1.40 
  18   2  -8    0.09    1.03 
  18   3  -6    0.74    1.14 
   7   5  -5   -0.29    1.24 
   4   4  -4    0.09    0.80 
   8  -2 -13   -0.68    1.52 
   7  -3 -13    2.49    1.48 
  14   0 -12    1.24    1.16 
   4  -3 -12    0.32    1.43 
  10   2 -11   -2.12    1.54 
  11   2 -11    0.14    1.66 
  12   2 -11    0.75    1.62 
  15   1 -11   -0.01    1.28 
   9   3 -10   -1.74    1.63 
  17   1 -10    0.98    1.13 
  11   4  -9    0.04    1.87 
  17   2  -9   -0.31    1.11 
  10   5  -7    0.12    1.48 
   0   0  -7    0.72    0.85 
  14   5  -6    0.86    1.88 
  15   5  -4   -0.59    1.54 
  11  -1 -13   -1.45    1.47 
  12  -1 -13   -0.28    1.47 
   6  -4 -13    1.30    1.38 
   6  -5 -13   -1.52    1.21 
   9   1 -12   -0.45    1.80 
  11   1 -12    0.26    1.67 
   5  -1 -12    0.68    1.35 
  13   2 -11    1.76    1.65 
   3  -1 -11   -0.28    1.53 
   8   3 -10    1.07    1.23 
  13   3 -10    1.27    1.26 
   5   2 -10   -0.09    1.60 
  16   2 -10    0.42    1.21 
   9   4  -9    0.14    1.63 
  12   4  -9    1.34    1.61 
   5   3  -9    0.19    1.43 
  15   4  -8    0.06    1.29 
   9   5  -7   -0.14    1.15 
  16   4  -7    0.71    1.48 
  18   3  -7   -0.24    1.29 
  17   4  -6    2.84    1.49 
  15   5  -5   -0.56    1.44 
   8  -1 -13   -2.10    1.57 
  13  -1 -13    1.02    1.29 
   6  -3 -13   -1.49    1.47 
   8   1 -12    0.67    1.81 
  13   1 -12   -0.20    1.31 
  15   0 -12    0.30    1.21 
  16   1 -11   -0.09    1.24 
  14   3 -10   -2.03    1.66 
  14   5  -7    1.73    1.74 
  15   5  -6    1.22    1.60 
  10   0 -13    1.02    1.64 
  11   0 -13    0.30    1.53 
   7  -1 -13    0.66    1.45 
   5  -4 -13    1.50    1.50 
  14   1 -12    0.72    1.22 
   3  -4 -12   -1.30    1.32 
  11   3 -11    2.82    1.75 
  15   2 -11    2.27    1.35 
   6   3 -10   -0.29    1.66 
  15   3 -10   -0.04    1.42 
   7   4  -9   -1.34    1.48 
   1   0  -9   -0.08    1.01 
   9   5  -8   -0.99    1.71 
   5   4  -8   -0.42    1.31 
  16   4  -8    1.14    1.38 
   7   5  -7   -0.06    1.53 
  17   4  -7    1.39    1.47 
   2   3  -6    1.43    0.99 
  10   6  -5    1.86    1.45 
  16   5  -5    0.02    1.61 
  10   6  -4   -0.82    1.24 
  11   6  -4    0.60    1.23 
  12   6  -4   -2.88    1.44 
  10  -3 -14    1.35    1.25 
   9  -4 -14    0.08    1.47 
   9   0 -13    2.31    1.72 
  12   0 -13   -0.71    1.43 
  13   0 -13    1.02    1.37 
   5  -3 -13    0.44    1.74 
   9   2 -12   -1.37    1.90 
  10   2 -12   -0.03    1.89 
  11   2 -12    1.61    1.79 
  12   2 -12    0.98    1.56 
  12   3 -11   -1.05    1.77 
   3   0 -11    1.55    1.29 
  12   4 -10    1.67    1.85 
  18   3  -8   -0.50    1.28 
   6   5  -7   -0.28    1.50 
  15   5  -7   -0.33    1.55 
   1   2  -7   -0.42    1.08 
  16   5  -6   -1.03    1.64 
  12   6  -5   -2.07    1.57 
  10  -2 -14   -0.52    1.48 
   9  -3 -14   -0.06    1.25 
   8  -4 -14   -1.00    1.30 
   6  -1 -13   -0.24    1.65 
   6   1 -12    1.16    1.58 
  15   1 -12    0.69    1.44 
   3  -2 -12    1.02    1.39 
  14   3 -11    0.48    1.69 
   5   2 -11    2.60    1.67 
  16   2 -11   -0.33    1.17 
   2  -1 -11   -1.11    1.36 
  13   4 -10    2.19    1.67 
  13   6  -5   -0.06    1.42 
   9  -2 -14    0.42    1.29 
   8  -3 -14    2.13    1.39 
   7  -4 -14   -0.18    1.54 
   9   1 -13   -0.47    1.84 
  10   1 -13    0.57    1.70 
  11   1 -13   -0.40    1.65 
  12   1 -13    1.06    1.48 
   7   2 -12    1.38    1.71 
  14   2 -12    0.16    1.43 
   7   3 -11   -0.99    1.55 
   7   4 -10    1.35    1.55 
  14   4 -10   -0.04    1.67 
   3   2 -10    0.21    1.44 
   0  -3 -10    0.16    0.80 
  12   5  -9    1.88    1.87 
  16   4  -9    1.30    1.38 
  17   4  -8    1.03    1.22 
  16   5  -7    1.83    1.70 
  18   4  -7   -0.82    1.46 
  13   6  -6    0.33    1.68 
  10  -1 -14    1.80    1.29 
   8  -2 -14   -1.35    1.44 
   8   1 -13   -1.50    1.88 
   6   0 -13    0.24    1.62 
   4  -3 -13   -0.30    1.64 
  11   4 -11    0.97    1.96 
   6   3 -11   -0.41    2.08 
  15   3 -11   -0.75    1.25 
   1  -2 -11   -1.31    1.17 
   6   4 -10    1.12    1.56 
   3   3  -9    4.03    1.54 
  13   6  -7   -2.64    1.88 
  14   6  -6   -0.64    1.71 
  17   5  -6    0.08    1.52 
   4   5  -5   -0.12    1.20 
   4   5  -3   -0.57    1.11 
   8  -1 -14    0.33    1.41 
   7  -2 -14    0.14    1.44 
  12   3 -12    0.26    1.56 
   2  -3 -12    0.71    1.23 
   9   4 -11    0.28    1.76 
  12   4 -11   -1.32    1.69 
  13   4 -11   -0.05    1.86 
   2   0 -11    0.44    1.58 
   7   5  -9   -0.06    1.43 
  14   6  -7    1.56    1.71 
  15   6  -5   -0.60    1.63 
   2   4  -5    1.08    1.00 
   7  -1 -14    0.16    1.87 
  10   2 -13   -0.53    1.71 
  11   2 -13    1.88    1.58 
  12   2 -13    0.84    1.37 
   5   0 -13    0.65    1.80 
   8   3 -12   -0.92    2.06 
  13   3 -12   -0.03    1.41 
   2  -2 -12    1.30    1.54 
   5   3 -11   -0.04    1.83 
   9   5 -10   -1.01    1.97 
   5   4 -10   -0.14    1.73 
  16   4 -10    1.08    1.59 
  15   5  -9   -0.56    1.44 
  17   4  -9    0.35    1.15 
  13   6  -8    0.31    1.52 
   5   5  -8    1.75    1.31 
  16   5  -8   -1.19    1.38 
  17   5  -7   -0.06    1.43 
  -1   1  -5   -0.55    0.79 
   8   0 -14   -0.80    1.53 
  13   2 -13    0.43    1.23 
   7   3 -12    2.91    1.89 
  14   3 -12    1.08    1.38 
   5   2 -12   -1.11    1.69 
   2  -1 -12   -0.31    1.68 
   2   1 -11   -0.28    1.58 
   7   5 -10    0.16    1.66 
   0  -1 -10    1.69    0.98 
  11   6  -9    1.22    1.86 
   1   2  -9   -0.99    1.35 
   7   6  -8   -0.17    1.80 
  14   6  -8   -0.26    1.73 
  15   6  -7   -1.09    1.94 
  10   1 -14    0.59    1.40 
  11   1 -14    0.48    1.37 
   7   0 -14    0.69    1.59 
   6  -1 -14    1.07    1.59 
   5  -3 -14    2.12    1.52 
  10   4 -12   -1.78    1.74 
  11   4 -12    0.75    1.61 
   6   3 -12   -0.30    2.07 
   6   4 -11   -5.55    1.87 
  15   4 -11    0.49    1.32 
  16   5  -9    0.68    1.20 
   3   4  -9   -0.50    1.66 
  17   5  -8    0.36    1.56 
   9   7  -4    0.81    1.46 
  12   7  -4   -2.73    1.51 
   5  -2 -14   -0.31    1.49 
   9   3 -13    1.92    1.80 
  10   3 -13    3.38    1.71 
  11   3 -13    1.64    1.48 
   8   4 -12    1.57    2.13 
   9   4 -12   -0.52    1.87 
  12   4 -12    0.66    1.53 
  13   4 -12   -0.51    1.62 
   9   5 -11   -0.45    1.90 
  10   5 -11   -1.99    2.11 
  11   5 -11    1.98    1.84 
   1   0 -11   -0.03    1.41 
  15   5 -10   -2.09    1.54 
   6   6  -8    0.29    1.80 
  15   6  -8    0.47    1.62 
   0   2  -8    0.41    1.21 
  12   7  -6   -0.74    1.72 
  13   7  -5   -2.41    1.89 
   7   1 -14   -2.12    1.53 
   6   0 -14    0.79    1.53 
   8   3 -13   -1.62    1.90 
   2   0 -12    0.91    1.76 
   8   5 -11    0.33    1.76 
  13   5 -11    0.97    1.56 
  10   6 -10    2.38    1.97 
   2   3 -10    0.88    1.54 
   7   6  -9    1.74    1.60 
  12   7  -7    0.14    1.80 
  16   6  -7   -0.16    1.36 
  13   7  -6   -0.52    1.49 
   0   3  -5  236.39    2.40 
  13   7  -4   -0.56    1.52 
   9   2 -14    0.48    1.62 
   7   3 -13    2.04    1.87 
   3   0 -13    0.37    1.98 
   7   5 -11    0.16    1.90 
  14   5 -11    0.23    1.29 
   8   6 -10   -0.57    2.00 
   3   4 -10   -2.20    1.73 
  15   6  -9   -0.35    1.46 
   5   6  -8   -0.75    1.64 
  16   6  -8    0.03    1.53 
  13   7  -7   -0.67    1.74 
   4   6  -6   -1.67    1.48 
   4   6  -5   -0.47    1.27 
   8  -1 -15    0.56    1.37 
   6   1 -14   -1.34    1.80 
   5   0 -14   -0.75    1.62 
   4  -2 -14   -0.49    1.26 
   6   3 -13    0.35    1.84 
  10   5 -12   -1.60    1.76 
  11   5 -12   -0.53    1.71 
   6   4 -12    0.02    1.91 
   4   3 -12   -0.06    1.77 
   2   1 -12   -1.52    1.54 
   1  -1 -12   -0.07    1.54 
  -1  -2 -10    0.20    0.82 
   8   7  -8   -1.34    1.75 
  14   7  -7    0.49    1.89 
  -2   0  -6    0.24    0.68 
   4   5  -1   22.54    0.84 
   8   0 -15    1.10    1.26 
   7  -1 -15    0.48    1.47 
   4  -1 -14   -0.06    1.52 
  11   4 -13    2.75    1.41 
  12   4 -13    2.99    1.34 
   8   5 -12    0.11    1.86 
   9   5 -12   -0.63    1.29 
  12   5 -12   -1.71    1.65 
   5   4 -12    1.68    2.12 
   9   6 -11    2.23    2.11 
  11   6 -11   -2.53    1.84 
  14   6 -10    0.66    1.45 
  -1  -1 -10   -1.50    1.00 
  10   7  -9    1.08    2.06 
  12   7  -9    0.77    1.57 
  -2   0  -7    0.35    0.90 
   6   7  -4    7.77    1.32 
   1   4  -3   54.85    1.43 
   0   3  -3  146.21    1.75 
   9   1 -15    0.52    1.36 
   7   0 -15    1.40    1.29 
   6  -2 -15   -0.10    1.51 
   9   3 -14    0.68    1.68 
  10   3 -14    0.71    1.44 
  11   3 -14    1.47    1.51 
   5   1 -14   -0.12    1.63 
   7   4 -13   -0.23    1.88 
   5   3 -13    0.21    2.05 
  13   5 -12   -0.79    1.41 
  12   6 -11    0.05    1.71 
   5   5 -11    4.12    1.82 
   3   4 -11   -1.36    1.78 
   1   2 -11   -0.02    1.45 
   0   0 -11   -1.87    1.28 
   6   6 -10   -2.54    1.39 
  15   6 -10   -0.44    1.51 
   8   7  -9   -2.04    1.84 
  13   7  -9    0.08    1.56 
  15   7  -7   -1.23    1.82 
   3   6  -5   -1.17    1.26 
   2   5  -3   -1.35    1.03 
   8   1 -15    2.12    1.48 
   6  -1 -15   -1.09    1.27 
   8   3 -14    0.23    1.71 
   3  -2 -14    0.88    1.49 
   2   0 -13   -0.82    1.61 
   6   5 -12    0.25    2.00 
   2   2 -12   -0.82    1.72 
   3   5 -10    0.91    1.68 
   0   2 -10    0.50    1.32 
   7   7  -9    3.16    2.23 
  14   7  -9   -0.42    1.60 
  15   7  -8   -1.47    1.71 
   3   6  -7   98.27    2.52 
   5   7  -5   -0.89    1.41 
   3   6  -4   69.97    1.86 
   6   0 -15    1.16    1.29 
   5   2 -14   -1.18    1.50 
   4   1 -14   -0.20    1.72 
   3  -1 -14   -0.87    1.48 
   9   5 -13    0.10    1.58 
  10   5 -13   -0.91    1.40 
  11   5 -13    0.19    1.39 
   6   4 -13    1.48    1.94 
   0  -2 -12    0.86    1.06 
  14   6 -11   -1.89    1.36 
   6   7  -9   -1.65    1.96 
   3   6  -8   -1.30    1.42 
  10   8  -7    0.70    1.63 
  11   8  -7    0.08    1.76 
  12   8  -7   -1.38    1.88 
   0   4  -7   77.64    2.06 
   1   5  -6    0.80    1.24 
   0   4  -6   16.51    1.39 
   8   8  -5   37.25    2.37 
   1   5  -5   23.50    1.34 
   0   4  -5    0.05    0.99 
  10   8  -4   29.24    1.89 
  11   8  -4    5.35    1.68 
   7   7  -2    0.10    1.07 
   4   6  -2   22.85    1.33 
   8   2 -15   -1.86    1.36 
   5  -1 -15   -1.03    1.41 
  10   4 -14   -1.39    1.46 
  11   4 -14    0.70    1.52 
   8   5 -13   -0.92    1.89 
  12   5 -13   -0.46    1.53 
   5   4 -13   -0.86    1.94 
   2   1 -13    1.64    1.66 
  11   6 -12   -1.94    1.86 
   7   7 -10    0.73    2.05 
  13   7 -10    0.85    1.60 
  -1   1 -10   -0.65    1.21 
  15   7  -9   -0.57    1.54 
  11   8  -8    6.94    1.90 
  12   8  -8    0.78    1.89 
  13   8  -7   -2.25    1.85 
   4   7  -7   41.60    2.26 
   4   7  -6   46.89    2.05 
  13   8  -5    5.17    1.93 
  -1   3  -5  107.70    1.80 
   8   8  -4   39.22    1.93 
   9   8  -4   37.58    1.98 
  12   8  -4   13.83    1.91 
   0   4  -4   68.32    1.54 
   1   4  -2  312.00    2.28 
   5   6  -1    0.51    0.89 
   7   2 -15    1.15    1.53 
   6   1 -15   -0.52    1.08 
   5   0 -15    2.35    1.42 
   8   4 -14   -1.41    1.68 
   4   2 -14   -0.52    1.80 
   7   6 -12    1.76    1.93 
   3   4 -12   -1.57    1.80 
   9   7 -11    4.21    1.96 
  10   7 -11    0.83    1.90 
   3   5 -11    4.00    2.00 
   0   2 -11    4.17    1.54 
   6   7 -10   -0.26    1.87 
  14   7 -10   -0.32    1.24 
   5   7  -9    8.69    1.96 
   3   6  -9    0.26    1.25 
  -2   0  -9   -0.19    1.06 
   4   7  -8    2.11    1.71 
   1   5  -8   33.42    1.87 
   0   4  -8    5.66    1.46 
   2   6  -7  152.60    2.86 
   2   6  -6    6.85    1.44 
   7   8  -5   10.71    1.48 
   2   6  -5    0.41    1.31 
   1   5  -4  239.29    2.61 
   5   7  -3   84.67    1.86 
   6   7  -2    5.67    1.08 
   2   5  -2  256.44    2.34 
   3   5  -1   10.21    0.89 
   9   3 -15    1.26    1.49 
   6   2 -15    1.85    1.52 
   5   1 -15   -0.12    1.50 
   4  -1 -15   -0.67    1.65 
   7   4 -14    1.12    1.60 
   3   1 -14    0.90    1.81 
   2  -1 -14   -2.03    1.61 
   6   5 -13    0.75    1.95 
   4   4 -13    9.93    2.08 
   6   6 -12    2.09    1.95 
   4   5 -12    3.93    1.93 
   8   7 -11    1.64    2.03 
  -1   0 -11   -0.81    1.18 
   8   8  -9   -1.46    1.99 
   9   8  -9    8.98    2.24 
  11   8  -9   -1.25    1.60 
  12   8  -9    1.61    1.71 
   1   5  -9    1.15    1.74 
   0   4  -9    0.99    1.47 
   7   8  -8   25.92    2.20 
  13   8  -8   -1.85    1.51 
   2   6  -8   30.35    1.89 
  -1   3  -8   36.28    1.75 
   6   8  -7    5.72    1.73 
  14   8  -7   -2.89    1.85 
   7   8  -4    9.56    1.28 
   2   6  -4    3.52    1.19 
   9   8  -3    1.06    1.31 
  10   8  -3    0.20    1.11 
   8   7  -1    0.79    0.89 
   4   0 -15    1.82    1.42 
  10   5 -14    2.35    1.46 
   6   4 -14   -0.66    1.85 
   2   0 -14    0.47    1.97 
   9   6 -13    2.51    1.51 
  10   6 -13    1.89    1.52 
   1   1 -13    4.83    1.75 
   0   1 -12    9.97    1.67 
  13   7 -11    3.50    1.52 
   4   6 -11   53.01    2.90 
   3   6 -10    2.44    1.72 
  -1   2 -10    0.23    1.24 
  -2  -1 -10    0.77    0.93 
   7   8  -9   -0.82    1.98 
  13   8  -9    1.21    1.79 
   4   7  -9    3.79    1.66 
   2   6  -9   -0.05    1.53 
   6   8  -8   10.56    1.93 
  14   8  -8    0.67    1.63 
   3   7  -7   22.57    1.99 
   3   7  -6    1.04    1.55 
  -2   2  -6  127.89    1.95 
  -2   2  -5  260.42    2.44 
   8   8  -3   10.19    1.32 
   1   5  -3    6.09    1.04 
   0   4  -3   68.81    1.43 
   5   2 -15    1.25    1.51 
   4   1 -15    1.61    1.79 
   9   5 -14    1.29    1.47 
   5   4 -14    3.44    2.02 
   4   3 -14    4.64    1.71 
   3   2 -14   -0.23    1.65 
   5   5 -13    2.09    1.74 
   2   3 -13   -0.36    1.80 
   9   7 -12    3.70    1.83 
  10   7 -12    7.65    1.91 
  11   7 -12    0.74    1.55 
   5   6 -12   11.74    2.36 
   1   3 -12   27.02    2.08 
   6   7 -11    3.00    2.03 
   2   5 -11    9.21    2.23 
  -1   1 -11    3.66    1.36 
   8   8 -10    1.51    2.06 
   9   8 -10    7.80    2.14 
  12   8 -10   -2.07    1.82 
   6   8  -9    2.12    2.19 
   3   7  -8   45.08    2.32 
   5   8  -7   -0.43    1.63 
  -3  -1  -7    8.03    0.80 
   5   8  -6   59.41    2.23 
   0   5  -6    4.61    1.28 
   3   7  -5   71.25    2.06 
   6   8  -4   18.33    1.43 
   7   8  -3    2.91    1.38 
   4   7  -3   64.14    1.74 
   6   3 -15    1.81    1.28 
   7   5 -14   -2.37    1.80 
   2   1 -14    0.66    1.60 
   7   6 -13   -0.01    1.62 
   4   5 -13   -0.47    1.97 
   3   4 -13    3.98    1.62 
   0  -1 -13   -0.67    1.39 
   7   7 -12   -2.30    1.85 
   8   7 -12   -0.14    1.58 
  12   7 -12    0.11    1.39 
   0   2 -12    1.23    1.74 
   5   7 -11   16.89    2.32 
   3   6 -11   13.19    2.46 
   7   8 -10    0.63    2.06 
  13   8 -10   -0.44    1.43 
   4   7 -10   46.69    2.41 
   2   6 -10    5.88    1.88 
   0   4 -10    8.12    1.62 
  14   8  -9   -0.50    1.54 
   3   7  -9    1.70    1.63 
   5   8  -8    9.23    1.95 
   1   6  -8   -0.98    1.58 
   0   5  -8   24.85    1.88 
   1   6  -7    1.56    1.30 
  -1   4  -7  231.16    3.00 
   1   6  -6   47.38    1.70 
   1   6  -5   17.23    1.52 
   0   5  -5   26.19    1.22 
   2   6  -3    3.42    1.07 
   5   7  -2   91.71    1.73 
   4   6  -1   71.89    1.37 
   7   4 -15    3.15    1.55 
   8   4 -15    1.61    1.30 
   4   2 -15    2.71    1.81 
   6   5 -14   -1.06    1.80 
   3   3 -14    1.18    1.85 
   6   6 -13    1.15    1.94 
   0   0 -13   -0.52    1.58 
   4   6 -12    0.17    1.96 
  -1   0 -12   41.37    1.92 
   9   8 -11    3.69    2.04 
  10   8 -11    0.25    1.70 
  -1   2 -11    9.17    1.71 
   6   8 -10    0.37    1.97 
  -2   1 -10    0.83    1.26 
   5   8  -9   -0.55    2.20 
   0   5  -9   13.75    1.83 
   9   9  -8    5.21    1.71 
  10   9  -8   -1.70    1.65 
  11   9  -8    7.25    2.05 
  -3  -1  -8    8.11    0.85 
   8   9  -7    1.08    1.67 
   9   9  -7   21.54    2.01 
  11   9  -7    8.81    1.83 
   4   8  -7    0.69    1.81 
   2   7  -7    0.98    1.54 
  -3   0  -7   -0.58    0.83 
   8   9  -6   76.97    2.79 
   9   9  -6    6.15    1.79 
  11   9  -6    0.12    1.81 
   4   8  -6  114.71    2.77 
   2   7  -6   30.54    1.89 
  10   9  -5   12.44    1.80 
   0   5  -4  171.48    2.22 
   6   8  -3    4.05    1.54 
   3   1 -15   -0.32    1.79 
   9   6 -14    3.40    1.45 
  10   6 -14    1.35    1.24 
   2   2 -14   14.59    1.93 
   1   0 -14    2.27    1.68 
  10   7 -13    0.63    1.75 
   5   6 -13    0.58    1.89 
   0   1 -13    1.05    1.66 
   6   7 -12    4.29    1.63 
   7   8 -11    0.70    1.93 
  12   8 -11   -0.42    1.44 
   4   7 -11    8.11    2.12 
   1   5 -11    1.52    1.78 
   3   7 -10   33.17    2.22 
  10   9  -9    4.64    2.18 
   1   6  -9   62.69    2.49 
  -1   4  -9   24.07    1.76 
  12   9  -8   -1.07    1.96 
   4   8  -8    3.87    1.94 
   2   7  -8   -1.54    1.49 
  -3   0  -8  103.71    1.79 
  12   9  -7    1.44    1.62 
   7   9  -6    0.11    1.45 
  12   9  -6   13.35    2.05 
  -2   3  -6   10.60    1.20 
   8   9  -5    1.17    1.59 
  11   9  -5   -0.63    1.66 
   2   7  -5   17.86    1.61 
   1   6  -4    1.39    1.23 
  -1   4  -4   24.25    1.22 
   6   7  -1    4.41    1.03 
   4   3 -15    2.00    1.77 
   5   5 -14   -0.26    1.92 
   1   1 -14    7.42    1.98 
   8   7 -13   -0.95    1.47 
   9   7 -13   -0.66    1.65 
   3   5 -13    1.95    1.94 
   5   7 -12    0.38    1.99 
   3   6 -12    0.89    1.94 
   0   3 -12    2.25    1.46 
  -1   1 -12   12.44    1.59 
   6   8 -11    3.64    2.10 
  -2   0 -11    0.44    1.13 
   5   8 -10    4.02    2.06 
   1   6 -10    1.20    1.87 
   0   5 -10   60.42    2.46 
  -2   2 -10   -0.67    1.22 
  11   9  -9    9.13    1.75 
   4   8  -9    1.43    1.96 
   2   7  -9    8.52    1.74 
  13   9  -7   -1.63    1.79 
  -3   1  -7    8.88    1.19 
  -3   1  -6   14.31    1.14 
   7   9  -5    2.16    1.69 
   9   9  -4    0.10    1.40 
  10   9  -4    1.36    1.41 
   4   7  -2   72.59    1.72 
   1   5  -2  403.88    2.83 
   8   5 -15   -0.47    1.31 
   3   2 -15   -0.20    1.50 
   2   0 -15   -1.59    1.40 
   7   6 -14    1.17    1.92 
   4   5 -14    0.59    2.28 
   2   3 -14    1.89    1.75 
   4   6 -13   -0.51    1.98 
  10   8 -12   -1.87    1.51 
  11   8 -12    0.05    1.48 
   3   7 -11   -1.20    1.83 
  -1   3 -11   25.55    1.73 
  10   9 -10    0.44    1.48 
   4   8 -10    7.08    1.98 
  -3   0  -9   -0.17    0.92 
  -3  -1  -9   72.60    1.52 
   6   9  -8    4.33    1.83 
   3   8  -8    4.92    1.81 
   0   6  -8    4.77    1.61 
  -1   5  -8    3.04    1.60 
  -3   1  -8    9.34    1.12 
   3   8  -7    0.97    1.77 
   0   6  -7  110.47    2.55 
  -1   5  -7    7.34    1.56 
   3   8  -6   11.66    1.72 
   0   6  -6   -0.34    1.32 
  -1   5  -6   27.20    1.65 
   6   9  -5   10.90    1.78 
   8   9  -4   27.07    1.68 
   2   7  -4    1.72    1.23 
   5   8  -3   33.94    1.46 
   7   8  -2   53.42    1.62 
   0   4  -2  181.42    1.88 
   7   5 -15   -1.54    1.40 
   2   1 -15    0.39    1.68 
   6   6 -14   -0.12    1.78 
   1   2 -14    0.00    1.67 
   6   7 -13    2.92    1.71 
   2   5 -13    0.69    2.12 
   1   4 -13    0.47    1.80 
   7   8 -12    1.33    1.90 
   4   7 -12    1.57    2.25 
   2   6 -12    3.54    2.09 
   1   5 -12    3.74    2.03 
  -1   2 -12    3.00    1.53 
   5   8 -11    1.50    2.00 
   7   9 -10    1.33    1.97 
   8   9 -10    1.87    1.99 
  11   9 -10   -0.85    1.59 
  12   9 -10    0.07    1.44 
   2   7 -10    1.11    1.86 
   6   9  -9    0.42    2.01 
  13   9  -9    2.40    1.56 
   0   6  -9   14.45    1.97 
  -1   5  -9   30.70    1.95 
   5   9  -8    2.86    1.76 
   1   7  -8   -0.57    1.47 
   5   9  -7   32.03    2.15 
   1   7  -7   49.01    1.93 
   1   7  -6   36.94    1.86 
   3   8  -5   39.77    1.91 
   0   6  -5   14.98    1.41 
  -1   5  -5    4.25    1.20 
  -3   1  -5   30.08    1.07 
   7   9  -4  105.42    2.52 
  -2   3  -4  313.61    2.64 
   1   6  -3   26.43    1.34 
   0   5  -3    2.09    0.98 
   6   5 -15    1.19    1.39 
   5   6 -14    6.71    1.97 
   5   7 -13    0.67    1.94 
   3   6 -13    3.71    1.99 
   0   3 -13    2.01    1.90 
   6   8 -12   -0.58    1.85 
   1   6 -11   24.72    2.34 
  -2   2 -11   13.73    1.76 
  -2   3 -10    6.55    1.41 
   1   7  -9    3.13    1.59 
  -3   1  -9   73.60    1.85 
  -2   4  -8    0.04    1.30 
  -3   2  -8   19.60    1.29 
   2   8  -7    9.56    1.89 
  -2   4  -6   42.94    1.48 
   9   9  -3    4.39    1.16 
   4   8  -3    6.01    1.41 
   5   7  -1   -0.15    0.92 
   3   6  -1   51.02    1.21 
   2   2 -15    0.95    1.58 
   8   7 -14   -0.72    1.32 
   1   3 -14    2.22    1.64 
   9   8 -13   -1.96    1.46 
  10   8 -13   -1.64    1.34 
  -1   1 -13    3.84    1.86 
  -1   0 -13    1.31    1.34 
   5   8 -12    1.46    1.91 
   3   7 -12   -2.24    2.15 
  -1   3 -12   24.51    2.11 
   7   9 -11    4.16    1.95 
   8   9 -11    1.70    1.89 
  11   9 -11    4.13    1.53 
   2   7 -11   -0.52    2.21 
   3   8 -10    0.45    1.45 
   1   7 -10    4.31    1.93 
   0   6 -10    0.25    1.82 
  -1   5 -10    9.61    1.83 
  -3   0 -10    0.52    0.94 
  -3  -1 -10   29.57    1.15 
  -2   4  -9    7.07    1.64 
  -3   2  -9    8.04    1.23 
   2   8  -8    3.02    1.75 
  10  10  -7    6.61    1.93 
   4   9  -7    1.75    1.70 
   4   9  -6   41.12    2.22 
  -2   4  -5    1.93    1.17 
   0   6  -4   12.55    1.33 
  -1   5  -4   11.90    1.18 
   3   7  -2    2.04    0.92 
   7   6 -15    0.66    1.43 
   3   4 -15   -1.71    1.86 
   4   6 -14    1.75    1.90 
   7   8 -13    2.44    1.45 
   8   8 -13    0.92    1.59 
   4   7 -13    7.87    2.05 
   1   6 -12   16.66    2.27 
  -2   1 -12   30.01    1.79 
   6   9 -11    4.86    2.05 
  -2   3 -11    0.77    1.96 
   5   9 -10    1.26    2.00 
  -3   1 -10   26.86    1.51 
   4   9  -9    3.29    1.97 
   2   8  -9    7.52    1.78 
   9  10  -8    2.17    1.66 
  10  10  -8    1.06    1.63 
  11  10  -8    8.06    2.02 
   7  10  -7   11.93    1.99 
   8  10  -7    6.38    1.98 
   0   7  -7   23.76    1.73 
  -1   6  -7   -2.16    1.40 
   8  10  -6   -0.04    1.76 
  10  10  -6    4.15    1.93 
  -1   6  -6   42.54    1.82 
   5   9  -4   24.11    1.54 
   1   7  -4    2.28    1.25 
   4   3 -16    0.33    1.74 
   6   6 -15    0.89    1.50 
   1   1 -15   -0.52    1.54 
   6   7 -14    1.77    1.74 
   1   4 -14   17.46    2.16 
   0   2 -14   11.16    1.98 
   6   8 -13   11.50    1.82 
   2   6 -13   -0.15    1.92 
  -1   2 -13    2.52    1.47 
   8   9 -12    2.42    1.69 
   9   9 -12    0.15    1.41 
   4   8 -12   23.30    2.34 
   2   7 -12    2.46    2.17 
  -1   4 -12    1.80    1.54 
   3   8 -11    3.00    1.52 
   1   7 -11   20.75    2.30 
   0   6 -11   22.61    2.12 
   2   8 -10    0.01    1.84 
  -3   2 -10    2.11    1.40 
   8  10  -9    0.63    1.66 
   9  10  -9    1.30    1.71 
  10  10  -9   -0.42    1.53 
   0   7  -9    1.71    1.69 
   7  10  -8   11.80    2.00 
  12  10  -8    9.34    1.68 
   3   9  -8    6.44    2.00 
  -2   5  -8   20.53    1.74 
  12  10  -7    5.60    1.68 
   3   9  -7   11.38    1.95 
   7  10  -6   -0.22    1.98 
  11  10  -6    8.85    1.57 
   0   7  -6   81.83    2.29 
   8  10  -5   46.35    2.15 
   9  10  -5    0.38    1.68 
  10  10  -5    8.16    1.76 
   6   9  -3   50.26    1.83 
   4   7  -1   28.95    1.21 
   1   2 -15   -0.06    1.75 
   3   6 -14    1.22    1.90 
   5   8 -13    0.26    1.63 
   3   7 -13   -1.33    1.90 
  -2   2 -12    7.97    1.38 
   5   9 -11   -0.83    1.52 
  -3   0 -11   -0.50    0.97 
   9  10 -10    4.12    1.65 
  10  10 -10   -1.39    1.48 
   6  10  -9    0.37    2.03 
  12  10  -9   -2.19    1.58 
   3   9  -9    0.57    2.08 
   1   8  -9    2.95    1.66 
  -2   5  -9    7.40    1.60 
  -3   3  -9    9.53    1.35 
   1   8  -8   23.02    1.93 
   1   8  -7   -0.08    1.26 
   6  10  -6    5.30    1.54 
   3   9  -6   -2.40    1.59 
   1   8  -6   34.89    2.05 
   0   7  -5   39.61    1.90 
  -1   6  -5    2.15    1.25 
   2   8  -4   24.10    1.68 
   3   8  -3    0.60    1.13 
   0   6  -3  136.66    2.13 
  -2   3  -3    6.38    1.09 
   1   6  -2   31.81    1.37 
   0   5  -2   79.81    1.60 
   7   8  -1    2.42    0.98 
   1   5  -1   53.56    1.28 
   5   6 -15    0.14    1.36 
   3   5 -15   -0.63    1.55 
   4   7 -14   -1.61    2.08 
   0   3 -14    1.42    1.69 
   1   6 -13    1.43    1.99 
   3   8 -12   -0.51    2.15 
  -2   3 -12    2.29    1.95 
   4   9 -11    2.27    2.21 
   2   8 -11    1.65    1.86 
  -2   4 -11   14.73    1.69 
  -3   1 -11   26.68    1.54 
   7  10 -10    1.75    1.88 
  11  10 -10    0.06    1.27 
   3   9 -10    8.23    1.93 
   0   7 -10    4.89    2.23 
  -1   6 -10    1.51    1.73 
  -2   5 -10   81.45    2.81 
   5  10  -8   26.25    2.23 
   6  10  -5    2.99    1.89 
   3   9  -5    9.42    1.70 
   1   8  -5   26.64    1.75 
  -2   5  -5   11.24    1.40 
  -3   3  -5   12.03    1.22 
   9  10  -4    7.19    1.68 
  -3   2  -4   18.18    1.04 
   5   9  -3    8.03    1.40 
   1   7  -3   52.40    1.69 
  -1   5  -3    0.07    0.90 
   4   8  -2   45.99    1.54 
   2   6  -1  278.30    2.39 
   3   3 -16    1.18    1.50 
   1   3 -15   -0.08    1.85 
   7   8 -14    1.02    1.33 
   8   9 -13    1.21    1.59 
   4   8 -13   -1.39    1.86 
   2   7 -13    3.66    1.93 
   5   9 -12    3.35    1.84 
   1   7 -12    1.14    1.96 
  10  10 -11    0.66    1.58 
   6  10 -10    3.35    1.98 
   5  10  -9   -1.22    1.99 
   2   9  -9   17.64    2.14 
   2   9  -8   23.73    2.41 
  -1   7  -8   25.40    1.93 
  -4   1  -8   18.56    1.26 
  -4   0  -8   85.28    1.58 
   2   9  -7   10.00    1.92 
  -1   7  -7   56.64    2.24 
  -4   1  -7   16.12    1.18 
  -4   0  -7    0.27    0.71 
   2   9  -6   11.37    1.74 
   7  10  -4   15.83    1.71 
   8   9  -2   10.34    1.23 
  -1   4  -2  216.29    2.06 
   6   8  -1    4.22    0.92 
   6   7   0   12.16    0.81 
   6   8 -14   -0.59    1.74 
   3   7 -14    0.01    2.10 
   0   4 -14    0.74    1.75 
  -1   1 -14    0.56    1.54 
   7   9 -13    1.12    1.51 
  -2   1 -13   -0.69    1.41 
   4   9 -12   -1.07    1.77 
   2   8 -12    0.05    2.05 
   6  10 -11   10.40    2.16 
   7  10 -11    4.39    1.87 
   3   9 -11    2.99    2.05 
   1   8 -11    8.98    2.10 
  -1   6 -11    7.73    1.82 
   5  10 -10    3.64    2.05 
   4  10  -9   -1.83    2.03 
  -1   7  -9    3.62    1.65 
  -2   6  -9   19.46    1.87 
  -4   0  -9   -0.10    0.81 
   4  10  -8    3.58    1.76 
   0   8  -8    5.54    1.60 
  -2   6  -8   -0.16    1.65 
  -4   2  -8   57.33    1.72 
   4  10  -7   -0.51    1.67 
   0   8  -7    4.48    1.70 
  -4   2  -7   28.86    1.46 
  -1   7  -6   -0.20    1.47 
  -2   6  -6   14.96    1.54 
  -4   1  -6    0.57    0.93 
   5  10  -5   30.80    1.93 
   6  10  -4    0.44    1.56 
   3   7  -1   40.64    1.33 
   5   7 -15    1.94    1.47 
   2   5 -15    0.11    1.53 
   1   4 -15    0.70    1.75 
   5   8 -14    0.28    1.53 
  -1   2 -14    1.13    1.53 
   6   9 -13    0.95    1.48 
   3   8 -13   -1.11    1.83 
  -2   2 -13    4.40    1.81 
  -2   4 -12    9.29    1.74 
  -3   3 -11    1.83    1.58 
   4  10 -10    3.76    2.08 
  -3   4 -10    0.74    1.38 
   0   8  -9   -0.63    1.28 
  -4   2  -9    5.08    1.42 
   8  11  -8    8.64    2.19 
   9  11  -8    0.24    1.86 
   3  10  -8   15.31    2.09 
   1   9  -8    0.58    1.75 
  -3   5  -8    1.04    1.38 
   8  11  -7    1.81    1.93 
   1   9  -7   18.27    2.13 
   2   9  -5   40.36    1.95 
  -1   7  -5   77.95    2.11 
  -3   4  -5    1.02    1.14 
   1   8  -4   15.16    1.30 
  -2   5  -4    1.36    0.87 
  -3   3  -4  122.85    1.91 
   4   9  -3   14.66    1.25 
  -2   4  -3   55.66    1.37 
   6   9  -2    2.25    1.17 
   3   8  -2   50.06    1.69 
   5   8  -1    2.75    1.02 
   0   2 -15    4.55    1.53 
   4   8 -14    5.99    1.88 
   0   5 -14    0.17    1.99 
  -1   3 -14    1.62    1.79 
   5   9 -13    0.76    1.49 
  -1   5 -13   -0.63    1.56 
  -2   3 -13    1.79    1.79 
   7  10 -12    0.94    1.54 
   8  10 -12    0.37    1.42 
   3   9 -12   -0.66    1.81 
  -3   2 -12    5.46    1.62 
  -3   1 -12    0.12    1.26 
   5  10 -11    0.76    1.64 
   2   9 -11    2.38    1.95 
   0   8 -10    1.28    1.81 
  -2   6 -10    3.33    1.67 
  -4   1 -10   -0.48    1.12 
   7  11  -9    1.49    1.55 
   8  11  -9   10.32    1.80 
   9  11  -9   18.13    1.94 
   3  10  -9    5.22    1.93 
   1   9  -9    5.33    1.95 
  -3   5  -9   -0.84    1.59 
   7  11  -8   -0.28    1.78 
  10  11  -8   12.45    1.70 
  -4   3  -8   14.02    1.29 
   3  10  -7    5.98    1.82 
   8  11  -6    3.87    1.84 
   9  11  -6    0.91    2.11 
   3  10  -6   11.46    1.72 
   4  10  -5   30.06    1.81 
   0   8  -5   -1.19    1.53 
  -2   6  -5   14.80    1.40 
   5  10  -4   15.18    1.72 
   0   6  -2   -0.38    1.10 
   5   7   0   14.97    0.93 
   4   7 -15    3.61    1.59 
   0   3 -15    4.72    1.87 
   2   8 -13   12.37    2.09 
   1   8 -12    3.71    2.00 
  -2   5 -12    1.08    1.68 
   4  10 -11    0.16    1.93 
   0   8 -11    0.92    2.18 
  -1   7 -11    0.84    2.02 
  -2   6 -11   21.78    2.12 
  -3   4 -11    1.25    1.53 
   8  11 -10    3.05    1.65 
   9  11 -10    0.37    1.46 
   3  10 -10    2.26    2.12 
  -4   2 -10    3.53    1.35 
  -4   3  -9    7.28    1.20 
   6  11  -8    1.87    1.75 
  11  11  -8    0.27    1.74 
  -1   8  -8   -0.72    1.55 
   6  11  -7    1.13    1.86 
  -1   8  -7    5.30    1.53 
  -2   7  -7   31.26    1.90 
   6  11  -6    0.38    2.02 
   7  11  -6    1.82    1.70 
  10  11  -6    1.39    1.85 
  -4   1  -5    0.11    0.73 
   7  10  -3    3.35    1.33 
   3   9  -3   58.74    1.84 
   0   7  -3    3.52    1.20 
  -1   6  -3  143.98    2.21 
   5   9  -2   20.61    1.43 
   2   4 -16    4.60    1.58 
   2   6 -15    1.51    1.50 
   1   5 -15   -0.38    1.41 
   3   8 -14    1.30    1.71 
  -1   4 -14   10.61    1.96 
  -2   4 -13   14.55    1.94 
   2   9 -12   22.04    2.21 
  -3   3 -12   32.28    1.97 
  -4   3 -10    2.86    1.65 
   5  11  -9   10.74    2.20 
   2  10  -9    1.48    1.98 
  -1   8  -9    6.51    1.89 
  -2   7  -9    0.20    1.79 
   2  10  -8   21.25    2.37 
  -3   6  -8    5.42    1.61 
   5  11  -7   24.00    1.98 
  -3   6  -7   33.72    1.99 
  -1   8  -6  119.63    2.77 
  -2   7  -6   34.56    1.89 
   7  11  -5    1.02    1.59 
   8  11  -5    9.38    1.87 
   9  11  -5   17.83    2.10 
   1   9  -5   -0.63    1.47 
  -3   5  -5   27.06    1.54 
   4  10  -4    0.15    1.50 
   0   8  -4    0.99    1.35 
  -1   7  -4    5.96    1.44 
  -3   4  -4    0.61    1.03 
   6  10  -3    9.99    1.53 
   1   8  -3   27.53    1.62 
  -1   5  -2  269.05    2.41 
   4   8  -1    5.16    1.09 
   0   5  -1   23.32    1.17 
   0   4 -15    1.57    1.42 
   5   9 -14    2.44    1.49 
   0   6 -14    2.16    1.45 
   3   9 -13   -1.36    1.70 
   1   8 -13   -1.73    1.83 
   0   8 -12    1.98    2.01 
  -1   7 -12    3.93    1.94 
  -3   4 -12    1.90    1.77 
   8  11 -11    0.35    1.50 
  -3   5 -11    2.74    1.67 
  -4   2 -11    8.69    1.59 
   5  11 -10    1.93    1.89 
   2  10 -10    1.83    2.19 
  -1   8 -10    2.20    1.93 
  -2   7 -10   19.62    2.07 
  -3   6  -9   47.88    2.26 
  -4   4  -9    0.71    1.32 
   4  11  -8    4.53    2.06 
   5  11  -6    3.17    1.68 
   6  11  -5    3.51    2.00 
  -2   6  -4    7.44    1.09 
   5  10  -3   16.61    1.69 
  -2   5  -3    2.31    0.81 
   4   9  -2   24.42    1.58 
   2   8  -2   16.26    1.20 
   2   7  -1   47.83    1.37 
   1   6 -15    1.16    1.84 
   2   8 -14    8.75    1.76 
  -1   5 -14    0.18    1.68 
  -2   5 -13   -0.14    1.65 
  -1   8 -11   -1.42    1.89 
  -2   7 -11   -0.29    1.74 
   4  11 -10    2.83    2.10 
   0   9 -10   13.87    2.09 
  -3   6 -10   -0.22    1.60 
  -4   4 -10    0.14    1.35 
   4  11  -9   33.25    2.56 
  -4   5  -8    9.39    1.82 
   1  10  -7   -0.56    2.04 
   4  11  -6    2.44    1.68 
   5  11  -5    7.59    2.14 
  -1   8  -5    4.80    1.60 
  -2   7  -5   20.74    1.62 
   3  10  -4    0.50    1.35 
   2   9  -3  168.79    2.79 
  -3   3  -3   11.67    1.14 
   4   7   0   12.24    0.85 
   0   5 -15    1.02    1.46 
  -1   3 -15    3.18    1.78 
   4   9 -14   -0.67    1.64 
   5  10 -13    3.85    1.70 
   2   9 -13   -0.30    1.66 
  -3   3 -13    9.42    2.05 
   3  10 -12   13.83    1.94 
   1   9 -12   -0.14    1.96 
  -3   5 -12   -2.76    1.77 
   5  11 -11   -0.90    1.70 
   2  10 -11   31.32    2.36 
   0   9 -11    2.98    2.22 
   1  10 -10   -0.85    2.00 
   3  11  -9    6.89    2.04 
   1  10  -9    0.34    1.58 
  -2   8  -9   -0.45    1.90 
   3  11  -8    0.51    1.93 
  -2   8  -8    6.10    1.64 
   3  11  -7    3.88    1.92 
  -2   8  -7    7.50    1.57 
  -4   5  -7   23.93    1.66 
   1  10  -6   27.48    2.03 
  -3   6  -5    0.55    1.27 
   7  11  -4    1.60    1.50 
  -3   5  -4   78.31    1.80 
   4  10  -3   14.60    1.67 
  -1   7  -3   36.62    1.58 
  -2   4  -2   33.34    1.16 
   3   9 -14   -1.20    1.52 
  -2   4 -14    0.30    1.96 
   4  10 -13   -1.62    1.38 
   0   8 -13    4.18    1.91 
   6  11 -12    1.85    1.48 
   4  11 -11    3.29    1.94 
  -4   4 -11    2.30    1.83 
   3  11 -10    0.12    1.93 
  -2   8 -10    1.68    1.90 
   8  12  -9    1.38    1.54 
  -1   9  -9    0.09    1.62 
  -3   7  -9   -0.53    1.79 
  -5   2  -9    8.03    1.38 
  -5   1  -9   50.50    1.53 
   7  12  -8    3.33    2.02 
   8  12  -8    1.76    1.71 
  -1   9  -8   10.86    1.51 
  -3   7  -8    0.49    1.44 
  -5   2  -8   25.53    1.38 
  -5   1  -8    0.87    0.92 
   8  12  -7    1.18    1.73 
  -1   9  -7    0.52    1.54 
  -3   7  -7   10.06    1.66 
  -5   2  -7    9.49    1.17 
  -5   1  -7   65.31    1.52 
  -2   8  -6  111.62    2.63 
   4  11  -5    0.98    1.59 
   6  11  -4    2.95    1.69 
  -2   7  -4   14.88    1.45 
   0   8  -3    4.12    1.37 
   3   9  -2   16.03    1.37 
   0   7  -2  410.39    3.38 
  -1   6  -2   -0.25    1.09 
   6   9  -1    3.82    1.02 
   3   8  -1   45.98    1.37 
   2   6   0   45.51    1.09 
   1   7 -15    2.63    1.72 
   0   6 -15    0.62    1.58 
  -1   4 -15    4.42    1.53 
  -1   6 -14    3.97    1.62 
   3  10 -13    0.88    1.57 
   1   9 -13   -0.81    1.84 
  -2   6 -13    0.29    1.64 
  -3   4 -13    4.76    1.66 
   5  11 -12   -0.04    1.52 
   2  10 -12    2.20    1.64 
   0   9 -12   11.16    2.12 
  -1   8 -12    2.67    1.89 
  -4   3 -12   10.45    1.79 
   1  10 -11   -2.76    1.86 
  -3   7 -10    8.14    1.83 
   6  12  -9   -1.60    1.63 
   7  12  -9    0.16    1.47 
   9  12  -9    1.22    1.36 
   2  11  -9    8.53    2.17 
   0  10  -9    5.06    1.92 
  -4   6  -9   86.32    2.63 
  -5   3  -9   26.24    1.73 
   2  11  -8    8.56    2.11 
  -4   6  -8    2.17    1.49 
  -5   3  -8   81.34    1.96 
  -5   0  -8  300.90    2.67 
   6  12  -7    1.19    1.67 
   7  12  -7    0.75    1.68 
   9  12  -7   -1.20    1.78 
   2  11  -7   -0.28    1.92 
   0  10  -7    3.60    1.95 
  -4   6  -7   57.88    2.19 
  -5   0  -7   -0.12    0.71 
  -3   7  -6   -1.59    1.46 
   1  10  -5   -1.25    1.53 
   5  11  -4   11.92    1.66 
  -4   3  -4  243.26    2.48 
   3  10  -3    7.60    1.40 
   1   7  -1   37.61    1.46 
   0   6  -1  178.03    2.14 
  -2   5 -14    3.07    1.55 
  -3   5 -13    6.36    2.04 
   4  11 -12   -0.59    1.49 
  -3   6 -12   15.12    1.94 
  -4   4 -12    0.18    1.83 
   3  11 -11    4.82    1.87 
  -1   9 -11    6.51    2.18 
  -3   7 -11   10.43    2.02 
  -4   5 -11    5.16    1.60 
   7  12 -10   -0.01    1.44 
  -5   3 -10   46.72    1.99 
  -5   2 -10   -0.28    1.18 
  -5   1 -10   21.22    1.24 
  -5   4  -9   33.68    1.83 
  -5   0  -9   -1.12    0.75 
   5  12  -8   15.79    2.06 
  -5   4  -8    8.09    1.39 
   5  12  -7    2.85    1.81 
   6  12  -6   -2.10    1.81 
   7  12  -6    2.52    1.69 
   8  12  -6   -1.36    1.35 
   0  10  -6    0.55    1.77 
  -5   2  -6    2.79    1.01 
   3  11  -5    5.54    1.64 
  -1   9  -5    2.14    1.69 
  -2   8  -5   21.50    1.73 
  -4   5  -5    4.66    1.34 
  -3   6  -4   17.46    1.38 
   5   9  -1    0.82    0.96 
   3   7   0    4.57    0.85 
  -1   5 -15   -0.27    1.54 
  -1   7 -14    2.32    1.87 
   2  10 -13   -0.19    1.46 
  -1   8 -13    0.93    1.79 
   1  10 -12    0.50    1.69 
   2  11 -11   -0.86    1.79 
   0  10 -11   10.72    2.04 
   1  11  -9   10.12    2.42 
  -2   9  -9   10.23    1.90 
  -3   8  -9    6.14    2.19 
  -2   9  -8    7.64    1.73 
  -3   8  -8   18.19    1.94 
   4  12  -7    3.14    1.66 
   1  11  -7   24.37    2.15 
  -2   9  -7    1.53    1.60 
   5  12  -6    0.47    1.87 
  -3   7  -5   66.57    1.97 
  -4   4  -4   77.12    1.77 
   7  11  -3    4.17    1.50 
   2   9  -2    0.87    1.13 
   2   8  -1   12.56    1.19 
  -2   6 -14    0.04    1.89 
  -3   3 -14    0.92    1.55 
   0   9 -13    2.59    1.77 
   3  11 -12    1.07    1.69 
  -1   9 -12    0.76    1.80 
  -2   8 -12    5.36    1.95 
  -4   5 -12    5.35    1.73 
   5  12 -11    0.77    1.39 
  -4   6 -11   11.86    1.92 
  -5   3 -11    2.83    1.51 
  -5   2 -11    1.49    1.21 
   4  12 -10    1.66    1.66 
   1  11 -10    3.54    2.05 
  -2   9 -10    4.62    1.99 
  -3   8 -10    3.35    1.79 
  -4   7  -9   12.50    1.89 
  -1  10  -8    2.43    1.91 
  -4   7  -8   15.28    1.87 
  -1  10  -7    0.33    1.80 
  -4   7  -7   31.57    2.08 
  -5   5  -7    4.28    1.50 
   1  11  -6    2.75    1.69 
  -2   9  -6    8.07    1.74 
  -3   8  -6   14.53    1.64 
  -5   4  -6  112.78    2.28 
   6  12  -5    3.61    1.88 
   7  12  -5    5.76    1.62 
   8  12  -5    0.58    1.82 
   0  10  -5   51.31    2.27 
  -2   8  -4    0.88    1.49 
   6  11  -3    4.05    1.41 
   2  10  -3   20.49    1.55 
  -1   8  -3   21.68    1.58 
   4  10  -2    0.71    1.20 
   0   8  -2    8.38    1.24 
  -1   7  -2   49.12    1.68 
   4   9  -1    0.69    1.04 
  -1   6 -15    1.08    1.29 
  -2   4 -15    5.97    1.66 
   1   9 -14   -0.51    1.45 
  -3   4 -14   10.78    1.79 
   1  10 -13   -0.34    1.69 
  -3   6 -13    9.00    1.72 
  -4   3 -13    0.29    1.40 
   2  11 -12   -1.07    1.38 
   4  12 -11    0.78    1.43 
   1  11 -11    0.80    1.71 
  -2   9 -11    2.57    1.99 
  -3   8 -11   -0.48    1.89 
  -5   4 -11    6.41    1.83 
   3  12 -10    1.58    1.76 
  -1  10 -10    1.74    1.93 
  -5   5 -10   15.92    1.72 
   0  11  -8   10.70    2.13 
  -4   7  -6   19.17    1.72 
  -4   6  -5    1.81    1.23 
  -5   1  -5    2.79    0.82 
  -1   9  -4   14.37    1.66 
  -3   7  -4   20.68    1.56 
   5  11  -3   15.07    1.66 
   0   9  -3   14.08    1.60 
  -3   3  -2   26.44    1.08 
  -3   5 -14    4.33    1.94 
   3  11 -13    0.08    1.40 
  -4   4 -13    7.28    1.77 
  -4   6 -12    1.84    1.77 
  -1  10 -11   -2.68    2.01 
   0  11 -10    4.04    1.94 
   2  12  -9   -0.54    1.94 
   0  11  -9   13.91    2.42 
   2  12  -8    5.88    2.08 
  -3   9  -8   14.57    1.81 
  -5   6  -8   -0.30    1.54 
   3  12  -6   -1.15    1.62 
  -5   5  -6   48.83    1.86 
   4  12  -5   16.23    2.07 
  -2   9  -5   39.51    2.13 
  -3   8  -5   27.25    1.85 
   2  11  -4    0.72    1.45 
   0  10  -4    1.19    1.47 
   4  11  -3   16.13    1.63 
  -3   6  -3   18.42    1.34 
  -4   3  -3   14.73    1.18 
  -4   2  -3   13.68    0.92 
   1   9  -2    1.50    1.12 
  -2   6  -2   81.50    1.65 
   3   9  -1   12.24    1.21 
   4   8   0    0.21    0.77 
   2   7   0    3.36    0.87 
  -2   5 -15   -0.58    1.34 
   0   9 -14   -0.70    1.35 
  -1   9 -13   -0.09    1.73 
  -3   7 -13    3.36    1.79 
  -4   5 -13    5.28    1.87 
   1  11 -12    0.95    1.48 
  -2   9 -12    6.46    1.97 
  -3   8 -12    3.63    2.02 
  -5   3 -12   16.14    1.69 
  -5   2 -12   -0.99    1.21 
   3  12 -11   -0.99    1.55 
   2  12 -10    1.07    1.89 
  -3   9 -10    4.36    2.08 
   7  13  -9    0.60    1.58 
  -2  10  -9    4.66    2.10 
  -3   9  -9   22.59    2.33 
  -4   8  -9   -1.39    1.84 
   6  13  -8   -0.20    1.74 
   7  13  -8    2.76    1.79 
   8  13  -8    1.11    1.54 
  -2  10  -8   19.52    1.97 
  -4   8  -8   -0.17    1.85 
  -2  10  -7   -0.05    1.79 
  -3   9  -7   32.33    2.04 
  -4   8  -7   12.98    1.83 
  -5   6  -7    1.60    1.50 
   0  11  -6    6.51    1.82 
  -1  10  -5   18.25    1.93 
  -4   7  -5  125.95    2.63 
   6  12  -4   -0.54    1.71 
   7  12  -4    0.85    1.61 
  -4   6  -4    2.61    1.30 
  -3   4  -2    0.77    0.78 
   1   8  -1   43.06    1.42 
  -1   6  -1   65.18    1.59 
  -1   7 -15    1.75    1.28 
  -3   6 -14    3.03    1.75 
   2  11 -13    0.43    1.27 
   0  10 -13   -0.88    1.58 
  -5   4 -12   -0.10    1.38 
   2  12 -11   -0.44    1.68 
   0  11 -11   -0.26    1.63 
  -2  10 -10    1.46    1.95 
  -4   8 -10   -0.24    1.88 
   5  13  -9    2.38    1.45 
   6  13  -9   -0.30    1.21 
   1  12  -9    6.15    2.01 
  -1  11  -9   33.21    2.49 
  -6   3  -9   15.99    1.43 
  -6   2  -9    1.97    1.09 
   1  12  -8   30.66    2.42 
  -1  11  -8    2.48    1.99 
  -6   4  -8    6.77    1.47 
  -6   3  -8    2.61    1.06 
  -6   2  -8   31.70    1.35 
   5  13  -7    1.30    1.95 
   6  13  -7    3.12    1.56 
   7  13  -7   -0.99    1.52 
   1  12  -7    3.61    1.66 
  -6   3  -7   25.86    1.51 
  -2  10  -6    0.44    1.70 
  -3   9  -6    9.48    1.65 
  -5   6  -6   25.84    1.75 
   3  12  -5   12.39    1.96 
  -5   5  -5    7.11    1.36 
   5  12  -4    0.29    1.67 
  -2   9  -4   49.90    2.15 
   3  11  -3    1.15    1.45 
  -1   9  -3    2.13    1.37 
  -2   8  -3   10.98    1.47 
  -1   8  -2  142.86    2.47 
  -2   4  -1   41.07    1.21 
  -2   6 -15    0.22    1.39 
  -4   6 -13   10.75    1.78 
   3  12 -12    0.68    1.38 
  -4   7 -12    2.10    1.62 
  -5   5 -12    0.17    1.77 
  -2  10 -11    2.80    1.99 
  -3   9 -11   -0.37    1.88 
  -4   8 -11    0.21    1.96 
  -5   6 -11   23.73    1.95 
   5  13 -10    1.56    1.54 
   1  12 -10    0.95    1.80 
  -6   4 -10    2.44    1.79 
  -6   3 -10    1.94    1.40 
  -6   2 -10    3.89    1.14 
   4  13  -9   -1.19    1.56 
  -5   7  -9    0.72    1.66 
  -6   4  -9   24.04    1.87 
  -6   1  -9   70.72    1.68 
   4  13  -8    0.70    1.56 
  -5   7  -8    2.70    1.34 
  -6   1  -8   50.99    1.39 
   4  13  -7   -1.52    1.80 
  -1  11  -7    7.61    1.65 
  -6   4  -7  100.00    2.26 
   6  13  -6    0.76    1.87 
   7  13  -6    8.12    1.81 
  -4   8  -6   83.04    2.35 
   2  12  -5   -0.62    1.60 
   0  11  -5    1.37    1.67 
   4  12  -4   -0.01    1.56 
  -1  10  -4   24.56    1.88 
  -3   8  -4    9.96    1.52 
  -5   3  -4   55.15    1.49 
  -3   7  -3   14.33    1.52 
  -4   5  -3    0.25    1.04 
   6  11  -2    0.94    1.18 
  -2   7  -2   56.80    1.73 
  -3   5  -2  553.69    3.47 
   5  10  -1    4.33    1.18 
   2   9  -1    3.79    1.10 
   3   8   0    2.11    0.94 
  -2   8 -14   13.30    1.79 
  -1  10 -13    1.31    1.90 
  -3   8 -13    0.71    1.50 
   2  12 -12    2.36    1.66 
   0  11 -12   -1.57    1.51 
   1  12 -11   -2.77    1.65 
  -1  11 -11   11.34    1.85 
   0  12  -9    1.56    1.86 
  -4   9  -9   13.68    2.10 
  -6   5  -9    7.78    1.47 
   3  13  -8    8.30    1.65 
   0  12  -8    3.26    2.02 
  -6   1  -7   25.61    1.09 
   5  13  -6    2.36    1.74 
  -1  11  -6    0.69    1.84 
  -5   7  -6    1.00    1.63 
  -6   3  -6    7.08    1.10 
  -2  10  -5    1.62    1.71 
  -3   9  -5   30.80    2.03 
  -4   8  -5   56.43    2.08 
  -5   6  -5    4.01    1.50 
   3  12  -4    5.05    1.94 
   2  11  -3   26.25    1.95 
   5  11  -2   12.44    1.29 
  -2   5  -1   54.96    1.51 
   1   7   0    4.76    1.00 
  -3   5 -15   -1.09    1.70 
  -3   7 -14    0.82    1.34 
  -4   5 -14   13.21    1.89 
  -4   7 -13    2.69    1.65 
  -5   4 -13    6.76    1.81 
  -2  10 -12    1.76    1.91 
  -3   9 -12    2.14    1.82 
  -5   7 -11    1.15    1.62 
  -6   4 -11   57.30    2.16 
  -6   3 -11    4.35    1.29 
   0  12 -10    0.25    1.77 
  -3  10 -10    0.73    2.04 
  -4   9 -10    0.16    1.74 
  -2  11  -9   12.08    2.21 
  -5   8  -9    8.72    1.83 
  -2  11  -8    0.89    1.75 
  -5   8  -8    0.62    1.83 
   3  13  -7    1.98    1.73 
   0  12  -7   17.75    2.18 
  -3  10  -7    6.96    1.44 
  -4   9  -7    0.17    1.58 
   4  13  -6    3.61    1.82 
   6  13  -5    0.96    1.71 
  -1  11  -5   21.89    1.96 
  -5   1  -4  207.66    1.87 
   6  12  -3    4.46    1.62 
  -4   6  -3   11.99    1.32 
   4  11  -2   -1.35    1.30 
   1  10  -2    1.31    1.16 
  -3   6  -2   17.49    1.31 
   4  10  -1    1.36    1.03 
  -1   7  -1   30.32    1.37 
   0  11 -13   -1.27    1.57 
  -5   5 -13    1.84    1.87 
   1  12 -12    4.11    1.62 
  -1  11 -12    0.48    1.55 
   3  13 -11   -1.16    1.35 
   0  12 -11    1.76    1.51 
  -3  10 -11    4.50    1.92 
  -4   9 -11    0.20    1.84 
   2  13 -10   -0.18    1.48 
  -2  11 -10    7.54    1.92 
  -6   6 -10    1.43    1.59 
   2  13  -7    0.82    1.67 
  -5   8  -7   -0.68    1.78 
  -6   6  -7    0.30    1.51 
   3  13  -6    2.66    1.73 
   0  12  -6    1.54    1.88 
  -3  10  -6   25.33    2.09 
  -4   9  -6    4.77    1.59 
  -6   5  -6   20.18    1.46 
   5  13  -5    2.08    1.63 
  -3   9  -4  117.52    2.83 
   5  12  -3    6.17    1.80 
  -2   9  -3   77.55    2.22 
  -3   8  -3    9.61    1.60 
   3  11  -2    5.21    1.51 
  -2   8  -2   12.12    1.40 
   3  10  -1   24.90    1.46 
   1   9  -1   16.81    1.24 
  -2   6  -1  295.80    2.74 
   2   8   0   86.71    1.59 
  -3   6 -15    0.42    1.45 
  -2   9 -14    0.81    1.31 
  -3   8 -14    1.11    1.66 
  -4   6 -14    0.50    1.36 
  -2  10 -13    0.58    1.67 
  -5   7 -12   -0.86    1.67 
  -1  12 -10    4.54    1.87 
   1  13  -9    4.86    1.90 
  -1  12  -9   -0.02    1.87 
  -1  12  -8    8.41    2.17 
  -1  12  -7    6.52    2.13 
   2  13  -6    0.49    1.84 
  -2  11  -6    1.08    1.55 
  -5   8  -6  144.07    3.17 
  -6   6  -6    0.26    1.46 
   4  13  -5   -1.77    1.54 
  -3  10  -5    3.72    1.67 
  -6   4  -5   42.59    1.66 
  -2  10  -4    1.25    1.34 
  -4   8  -4   -1.03    1.45 
  -5   6  -4    0.37    1.42 
  -1  10  -3   12.67    1.70 
  -1   9  -2   20.96    1.62 
   4   9   0    1.16    0.91 
  -4   8 -13    5.40    1.57 
   0  12 -12    4.39    1.39 
  -3  10 -12    5.07    1.75 
  -6   4 -12    7.21    1.57 
   2  13 -11    1.74    1.43 
  -6   6 -11   39.97    2.42 
   1  13 -10    2.67    1.63 
  -4  10 -10    2.39    1.95 
  -3  11  -9    7.46    2.06 
  -4  10  -9    5.95    2.13 
  -5   9  -9    7.13    2.18 
  -4  10  -8   20.34    2.06 
  -4  10  -7    9.72    1.74 
  -6   7  -7   50.08    2.29 
  -1  12  -6   10.99    1.92 
   3  13  -5    0.53    1.86 
  -4   9  -5   96.25    2.48 
   1  12  -4    1.67    1.43 
  -1  11  -4    1.44    1.57 
   0  11  -3    6.27    1.88 
  -4   7  -3   67.81    1.99 
  -5   4  -3   39.34    1.42 
   2  11  -2   -1.60    1.52 
   0  10  -2    2.75    1.33 
  -3   7  -2    1.22    1.28 
  -4   4  -2   35.67    1.14 
  -4   3  -2    4.46    0.89 
   0   7   0    0.17    1.13 
  -1   5   0   -1.12    0.84 
  -4   7 -14    1.91    1.37 
  -1  11 -13    0.37    1.43 
  -2  11 -12   -0.73    1.65 
  -5   8 -12    5.73    1.51 
   1  13 -11    1.96    1.54 
  -1  12 -11   -0.27    1.39 
  -6   7 -11    5.53    1.94 
  -5   9 -10    5.50    1.98 
   4  14  -9   -1.04    1.44 
   0  13  -9    0.02    1.79 
  -2  12  -9   -1.05    1.94 
  -7   5  -9   -1.09    1.99 
  -7   4  -9   12.26    1.50 
   4  14  -8    0.19    1.64 
   5  14  -8    0.94    1.45 
   0  13  -8    3.07    1.88 
  -7   5  -8    2.53    1.38 
  -7   4  -8    0.40    1.10 
  -7   3  -8   36.13    1.52 
  -7   2  -8   -0.12    1.07 
   5  14  -7    1.56    1.58 
   6  14  -7   -0.29    1.60 
  -3  11  -7   21.39    1.86 
  -5   9  -7   11.05    1.54 
  -7   4  -7   15.31    1.41 
  -7   3  -7   93.40    2.11 
  -4  10  -6   -0.22    1.60 
   2  13  -5    8.47    2.02 
  -5   8  -5    0.35    1.60 
  -6   1  -5   30.62    1.06 
   4  13  -4   25.89    2.20 
   5  13  -4    6.08    1.66 
  -5   7  -4   45.62    1.92 
   2  12  -3    5.63    1.78 
  -5   5  -3   67.64    1.82 
  -5   2  -3   42.40    1.27 
  -4   5  -2   62.70    1.44 
   2  10  -1    1.47    1.17 
  -2   7  -1   43.73    1.59 
  -3   4  -1    4.71    0.94 
   3   9   0    2.00    0.88 
   1   8   0   26.82    1.18 
  -5   7 -13    9.43    1.74 
  -6   6 -12   26.98    2.05 
  -3  11 -11    2.05    1.71 
  -4  10 -11   18.16    2.16 
  -5   9 -11   -0.83    1.92 
   0  13 -10    4.03    1.71 
  -2  12 -10   -0.39    1.66 
  -7   5 -10    8.85    1.96 
  -7   4 -10   -0.22    1.54 
  -7   3 -10    8.44    1.22 
   3  14  -9    1.55    1.64 
  -6   8  -9    7.62    1.99 
  -7   2  -9   27.57    1.44 
   3  14  -8   -0.20    1.45 
  -6   8  -8   14.62    1.73 
   4  14  -7    0.52    1.33 
   0  13  -7    2.49    1.90 
  -2  12  -7    1.50    2.03 
  -6   8  -7    4.78    1.92 
  -7   2  -7   79.99    1.81 
  -3  11  -6    7.27    2.20 
  -5   9  -6    2.39    1.58 
   3  13  -4   14.14    1.88 
   0  12  -4    3.39    1.79 
  -3  10  -4    4.57    1.73 
  -4   9  -4   34.39    2.00 
  -6   4  -4   92.42    2.04 
  -2  10  -3   36.86    1.97 
  -3   9  -3   61.01    2.02 
  -4   8  -3    0.29    1.41 
   1  11  -2    4.79    1.79 
  -2   9  -2   10.25    1.44 
  -4   6  -2   15.51    1.27 
  -1   6   0   53.77    1.37 
  -4   8 -14    3.74    1.54 
  -1  12 -12    0.38    1.44 
  -6   7 -12    1.26    1.81 
   0  13 -11    1.09    1.39 
  -2  12 -11   -0.86    1.30 
  -7   4 -11    0.79    1.56 
  -7   6 -10   14.81    2.11 
   2  14  -9   -0.55    1.72 
  -4  11  -9    4.06    2.01 
  -5  10  -9   -1.40    2.12 
  -7   6  -9   16.45    1.84 
   2  14  -8    5.37    1.92 
  -1  13  -8    3.16    1.91 
  -4  11  -8   -1.83    1.59 
  -5  10  -8   17.49    2.08 
  -7   6  -7   58.98    2.35 
   4  14  -6    6.54    1.88 
   5  14  -6    1.87    1.47 
  -2  12  -6    3.19    1.99 
  -6   8  -6  190.46    3.70 
  -7   4  -6  122.35    2.41 
  -4  10  -5    1.05    1.68 
  -2  11  -4    3.85    1.71 
  -5   8  -4   26.60    1.76 
  -6   5  -4   16.61    1.47 
   1  12  -3   19.38    2.31 
  -5   6  -3   95.60    2.00 
  -3   8  -2   21.06    1.60 
   4  11  -1   70.94    2.02 
   1  10  -1    3.52    1.25 
  -3   6  -1  223.91    2.53 
  -5   6 -14    9.18    1.39 
  -5   8 -13   -0.06    1.43 
  -6   5 -13    3.30    1.48 
  -3  11 -12   -0.07    1.59 
  -6   8 -11    0.24    1.74 
  -7   5 -11    8.76    1.56 
  -1  13 -10    1.83    1.63 
  -1  13  -9    1.61    1.76 
  -3  12  -9    1.27    1.86 
  -6   9  -9    0.72    1.92 
  -3  12  -8   27.90    2.42 
  -6   9  -8    5.92    2.00 
  -7   7  -8   29.39    2.06 
  -7   1  -8    1.57    0.88 
   2  14  -7    3.77    1.63 
  -1  13  -7    0.32    2.04 
  -4  11  -7    1.63    1.80 
  -5  10  -7    5.11    1.77 
   3  14  -6    1.35    1.57 
  -7   2  -6   77.26    1.76 
   2  13  -4   54.19    2.43 
  -6   6  -4    3.83    1.53 
  -6   2  -4   16.04    1.11 
  -5   7  -3   45.45    1.81 
   4  12  -2   20.19    1.57 
  -2   8  -1    1.64    1.30 
   0   8   0   14.82    1.29 
  -5   7 -14    0.14    1.48 
  -6   6 -13    2.18    1.46 
  -2  12 -12   -0.49    1.62 
  -4  11 -11    1.85    1.74 
  -5  10 -11   -1.38    1.80 
  -6   9 -10   -1.12    1.96 
  -7   7 -10    1.69    1.62 
   1  14  -7    2.75    2.06 
  -3  12  -7   -0.55    1.92 
  -6   9  -7    3.73    1.94 
  -7   1  -7    1.34    0.75 
   2  14  -6   -0.84    1.94 
  -1  13  -6    9.73    2.11 
  -4  11  -6    3.48    1.83 
  -5  10  -6    8.49    1.71 
   4  14  -5   10.03    1.92 
   5  14  -5   11.73    1.81 
  -2  12  -5    7.72    1.98 
  -6   8  -5    4.97    1.74 
   1  13  -4   46.35    2.66 
  -4  10  -4    1.55    1.83 
   4  13  -3   -0.71    1.65 
  -3  10  -3   19.02    1.79 
  -4   9  -3   27.50    2.01 
   3  12  -2    0.44    1.29 
   0  11  -2   14.07    1.50 
   3  11  -1   45.50    1.81 
   0  10  -1   14.05    1.49 
   1   9   0   -0.32    1.10 
  -2   5   0    3.62    0.98 
   2   7   1   44.03    1.11 
  -6   7 -13    2.33    1.69 
  -6   8 -12    0.32    1.50 
  -7   5 -12    1.40    1.95 
  -7   4 -12    1.08    1.51 
  -3  12 -11    0.06    1.43 
  -7   7 -11    6.52    1.90 
  -2  13  -9   -0.61    1.69 
  -7   8  -9   14.01    2.18 
  -2  13  -8   -0.67    1.82 
  -7   8  -8   29.96    2.40 
  -2  13  -7    3.90    1.89 
  -6   9  -6   11.31    1.95 
  -7   7  -6    1.50    1.70 
   3  14  -5    6.10    2.08 
  -7   6  -5   -0.49    1.45 
  -7   5  -5   69.27    2.00 
  -7   3  -5   63.45    1.65 
  -6   7  -4   91.72    2.26 
   3  13  -3    0.92    1.85 
  -2  11  -3    4.47    1.75 
  -2  10  -2   31.76    1.93 
  -3   9  -2   26.82    1.72 
  -5   5  -2  134.30    2.12 
  -5   4  -2    4.28    1.02 
   2  11  -1    7.50    1.34 
  -3   7  -1   41.11    1.41 
  -5   9 -13    1.39    1.44 
  -4  11 -12    1.79    1.40 
  -7   6 -12    6.61    1.80 
   0  14 -10    1.31    1.52 
   0  14  -9    1.15    1.44 
  -4  12  -9   -2.63    1.71 
  -5  11  -9    6.36    2.04 
  -6  10  -9    0.25    1.91 
  -5  11  -8    1.11    1.93 
  -6  10  -8    0.36    2.16 
  -8   5  -8   10.01    1.76 
  -8   4  -8    5.17    1.40 
  -5  11  -7   12.35    2.00 
   1  14  -6   -0.22    1.63 
   2  14  -5    6.99    2.04 
  -3  12  -5    7.25    2.18 
  -4  11  -5   10.07    1.77 
  -5  10  -5   39.15    1.96 
   0  13  -4   12.81    1.88 
  -2  12  -4   25.47    2.06 
  -6   1  -4  214.62    1.99 
   2  13  -3   19.55    1.89 
  -5   8  -3   53.56    1.89 
  -1  11  -2    4.03    1.51 
  -4   8  -2   10.12    1.57 
  -5   6  -2    7.88    1.26 
  -5   3  -2   26.62    1.31 
  -4   4  -1   78.02    1.51 
  -2   6   0   46.07    1.49 
   3   8   1   10.17    0.93 
  -5   8 -14    2.34    1.47 
  -6   8 -13    0.91    1.58 
  -3  12 -12    1.59    1.55 
  -6   9 -12    0.73    1.50 
  -7   7 -12    9.96    2.02 
  -2  13 -11    0.04    1.31 
  -7   8 -11   16.01    2.06 
  -4  12 -10    0.73    1.66 
  -6  10 -10    0.03    1.81 
  -8   5 -10  139.76    3.12 
  -8   4 -10   -1.44    1.62 
  -7   9  -9    1.79    1.87 
  -8   6  -9   81.92    2.72 
  -8   3  -9    3.55    1.27 
  -3  13  -8   20.17    2.27 
  -7   9  -8   32.37    2.43 
  -8   6  -8   12.88    1.71 
  -8   3  -8   -0.47    1.09 
  -4  12  -7   -0.92    1.83 
  -6  10  -7   -0.30    1.76 
  -8   4  -7   -1.47    1.10 
  -8   3  -7    4.84    1.48 
   0  14  -6   10.14    1.89 
  -5  11  -6   -0.47    1.83 
  -7   8  -6   36.98    2.35 
  -6   9  -5   20.86    1.64 
  -7   7  -5   54.60    2.36 
  -6   8  -4    0.68    1.32 
  -1  12  -3    8.84    1.83 
  -4  10  -3    7.48    1.74 
  -6   3  -3   13.97    1.20 
   1  12  -2    1.50    1.43 
   1  11  -1   17.93    1.59 
  -1  10  -1   23.61    1.57 
  -3   8  -1    9.40    1.36 
  -4   6  -1  245.94    2.76 
  -4   5  -1    2.92    0.80 
   2  10   0  135.11    2.30 
   0   9   0    0.49    1.22 
  -1   8   0   26.80    1.34 
   1   7   1   28.67    1.04 
  -4  12 -11    0.21    1.43 
  -6  10 -11    2.81    1.78 
  -3  13 -10    7.40    1.52 
  -8   6 -10    1.93    1.56 
  -8   3 -10    0.54    1.09 
  -3  13  -9    0.04    1.68 
  -8   7  -9    2.57    1.62 
  -8   2  -9    0.49    1.05 
  -1  14  -8    0.00    1.57 
  -7   9  -7   44.56    2.82 
  -4  12  -6   -1.99    1.96 
  -6  10  -6   10.08    1.53 
  -8   4  -6   38.27    1.66 
   1  14  -5    8.02    1.78 
  -2  13  -5    6.18    2.06 
   3  14  -4    0.07    1.80 
   4  14  -4    1.48    1.53 
  -1  13  -4   11.50    1.83 
  -4  11  -4    7.89    1.95 
  -5  10  -4   11.42    1.98 
  -7   6  -4   40.79    1.96 
  -7   5  -4   20.56    1.34 
  -3  11  -3    0.01    1.67 
  -5   9  -3   -0.54    1.55 
  -3  10  -2    3.64    1.54 
  -4   9  -2   19.98    1.76 
  -5   7  -2  192.73    2.86 
  -5   2  -2   33.15    1.10 
  -4   3  -1  196.35    1.89 
  -2   7   0    3.62    1.18 
   2   8   1    2.49    0.83 
   0   6   1  177.60    1.85 
  -5  10 -13   -0.60    1.43 
  -7   6 -13   11.02    1.94 
  -7   8 -12    0.24    1.76 
  -7   9 -11    4.41    1.80 
  -8   6 -11   12.82    1.85 
  -8   7 -10   -0.69    1.79 
  -5  12  -9    1.63    1.66 
   2  15  -8    1.60    1.33 
  -5  12  -8    4.20    1.86 
   2  15  -7    8.95    1.82 
   3  15  -7    1.52    1.45 
  -8   7  -7    0.68    1.70 
  -3  13  -6   -0.64    1.92 
  -7   9  -6   55.71    2.67 
  -8   3  -6   40.19    1.47 
   0  14  -5   21.50    2.07 
  -4  12  -5   11.52    2.09 
  -5  11  -5   11.28    1.95 
  -6  10  -5   -1.05    1.63 
  -7   8  -5    2.55    1.42 
   2  14  -4    1.19    1.92 
  -6   9  -4    7.53    1.62 
  -7   7  -4   23.59    1.93 
   0  12  -2    4.58    1.72 
   0  11  -1   87.94    2.45 
  -4   7  -1   35.33    1.64 
   1  10   0   11.71    1.37 
  -6   9 -13    2.93    1.28 
  -5  11 -12   -0.01    1.40 
  -6  10 -12    0.61    1.38 
  -3  13 -11    1.84    1.44 
  -8   7 -11    0.71    1.99 
  -5  12 -10   -0.79    1.62 
  -8   8 -10    1.00    1.78 
  -4  13  -9   -0.54    1.48 
  -7  10  -9   26.80    2.37 
   1  15  -8    0.70    1.35 
  -2  14  -8    1.63    1.74 
  -4  13  -8    1.24    1.85 
  -7  10  -8    7.30    2.03 
  -8   8  -8   -1.23    1.84 
  -2  14  -7    4.44    1.87 
  -5  12  -7    9.06    2.15 
  -7  10  -7   28.15    2.59 
   3  15  -6    0.91    1.58 
  -8   7  -6    0.93    1.66 
  -7   1  -5  136.63    1.86 
   1  14  -4    0.92    1.94 
  -6   8  -3   16.31    1.68 
  -5   8  -2  156.84    2.92 
  -3   9  -1    0.15    1.47 
  -1   9   0    0.75    1.16 
  -3   6   0   30.04    1.36 
  -3   5   0    0.57    1.17 
  -3   4   0  118.12    1.73 
   0   7   1    7.75    1.04 
  -8   5 -12    0.13    1.55 
  -5  12 -11    0.25    1.52 
  -6  11 -11   18.00    1.89 
  -4  13 -10    1.77    1.38 
  -7  10 -10   -2.35    1.84 
   0  15  -8    1.59    1.85 
   1  15  -7    0.27    1.24 
  -4  13  -7    3.19    1.95 
   2  15  -6    1.53    1.61 
  -5  12  -6    1.04    1.93 
  -6  11  -6   -0.14    1.68 
  -8   8  -6   29.15    2.33 
  -8   2  -6   96.72    1.93 
  -1  14  -5    9.91    1.85 
  -3  13  -5    1.44    1.88 
  -8   6  -5   -0.47    1.52 
  -5  11  -4    5.99    2.02 
  -7   8  -4   14.40    1.90 
  -4  11  -3   15.32    1.98 
  -7   5  -3    9.77    1.43 
   2  13  -2    5.57    1.65 
  -1  12  -2    3.85    1.63 
  -4  10  -2   23.25    1.93 
  -6   6  -2   12.42    1.41 
  -6   5  -2  132.61    2.27 
  -6   4  -2   20.67    1.32 
   2  12  -1    5.51    1.52 
  -1  11  -1   51.29    2.09 
  -4   8  -1    0.48    1.38 
   0  10   0  169.49    2.91 
   3   9   1    1.60    0.81 
  -7   8 -13   -0.40    1.56 
  -7   9 -12    1.50    1.39 
  -8   6 -12   -0.95    1.39 
  -8   8 -11    0.82    1.53 
  -3  14  -9    1.72    1.49 
  -9   6  -9   34.56    2.43 
  -9   5  -9    2.57    1.75 
  -9   4  -9    9.34    1.74 
  -9   6  -8    3.83    1.72 
  -9   5  -8    4.05    1.67 
  -9   4  -8    3.04    1.56 
   0  15  -7    4.13    1.65 
  -8   9  -7    1.12    2.09 
  -9   5  -7    8.80    1.85 
   1  15  -6   -0.14    1.49 
   3  15  -5    0.35    1.76 
  -5  12  -5   26.72    2.62 
  -6  11  -5    0.55    1.87 
   0  14  -4    7.29    1.88 
  -4  12  -4    8.64    2.09 
  -6  10  -4    0.61    1.31 
   3  14  -3    6.30    1.87 
  -1  13  -3   -0.54    1.83 
  -3  12  -3   10.53    1.86 
  -6   9  -3    4.95    1.73 
  -7   6  -3   62.36    2.15 
  -7   4  -3   -0.34    1.25 
   1  13  -2   -3.13    1.75 
  -5   9  -2   68.72    2.45 
  -6   7  -2   70.41    2.14 
   1  12  -1    0.58    1.60 
  -5   6  -1   46.58    1.63 
  -5   5  -1   14.69    1.28 
  -5   4  -1  693.70    3.89 
   3  11   0    0.23    1.08 
  -3   7   0    3.88    1.31 
   2   9   1    2.90    0.96 
  -3  14 -10    1.76    1.51 
  -6  12 -10    4.04    2.05 
  -9   5 -10   27.37    2.14 
  -5  13  -9    2.75    1.51 
  -6  12  -9    0.62    1.75 
  -7  11  -9    3.53    1.88 
  -9   7  -9    0.42    1.85 
  -5  13  -8    2.49    1.85 
  -6  12  -8    2.57    1.80 
  -7  11  -8    8.89    2.17 
  -9   7  -8    3.54    1.65 
  -3  14  -7    7.23    1.87 
  -6  12  -7    7.57    2.01 
  -7  11  -7   11.57    2.17 
  -9   6  -7    1.81    1.57 
  -9   4  -7   47.79    1.94 
  -8   1  -7   17.40    1.07 
   0  15  -6    0.63    1.61 
  -8   9  -6   12.65    2.14 
   2  15  -5   -0.77    1.54 
  -4  13  -5   -0.28    2.01 
  -8   8  -5   62.14    2.66 
  -1  14  -4    3.28    1.94 
  -8   6  -4    4.32    1.57 
  -6   1  -3  162.75    1.72 
  -2  12  -2    5.75    1.66 
  -5   7  -1    6.24    1.52 
   2  11   0    3.79    1.16 
   0   8   1    1.73    0.88 
  -1   7   1   38.89    1.53 
  -7  10 -12    5.00    1.75 
  -5  13 -10    0.22    1.54 
  -7  11 -10   -0.85    1.72 
  -8  10  -9    1.93    2.08 
  -9   3  -9    0.57    1.07 
  -8  10  -8   18.06    2.23 
  -9   3  -8   61.69    1.89 
  -1  15  -7   -0.80    1.52 
  -5  13  -7   -1.16    1.94 
  -8  10  -7    7.88    2.30 
  -9   3  -7   21.37    1.53 
  -3  14  -6    1.03    1.91 
  -6  12  -6    1.46    1.97 
  -7  11  -6    4.17    1.92 
   1  15  -5    0.07    1.53 
  -8   2  -5   37.69    1.48 
  -6  11  -4   -0.13    1.81 
  -8   7  -4    5.08    1.80 
   1  14  -3   12.07    1.99 
  -2  13  -3    8.07    1.87 
  -5  11  -3   62.69    2.71 
  -6  10  -3   31.23    2.17 
  -7   8  -3    7.92    1.61 
   0  13  -2   -0.02    1.69 
   0  12  -1   43.07    2.02 
  -2  11  -1    3.99    1.52 
  -5   3  -1   16.89    1.23 
   1  11   0    4.11    1.33 
  -1  10   0   10.37    1.24 
  -3   8   0    2.62    1.35 
   1   9   1    3.85    1.09 
  -6  12 -11   -1.64    1.54 
  -4  14  -9    1.58    1.45 
  -9   8  -9    0.53    1.65 
  -4  14  -8    1.09    1.65 
  -4  14  -7    7.96    1.88 
  -9   8  -7    0.06    1.97 
  -1  15  -6    1.93    1.65 
  -5  13  -6    2.69    2.03 
  -8   9  -5   33.86    2.39 
  -5  12  -4    0.48    1.92 
  -7  10  -4    4.68    1.79 
  -8   8  -4    2.87    1.69 
  -7   1  -4  128.15    1.69 
  -4  12  -3    5.26    1.49 
  -4  11  -2    4.13    1.75 
  -5  10  -2    2.83    1.78 
  -4   6   0    3.55    1.20 
  -4   7   0   13.37    1.19 
  10   2 -13    2.23    1.57 
  13   2 -13    0.14    0.98 
  10   1 -13    0.89    1.47 
  10   0 -13    0.98    1.42 
  10  -1 -13   -0.82    1.19 
  10   5 -12    1.29    1.80 
   8   4 -12    2.38    2.00 
   6   1 -12   -0.38    1.90 
   6   0 -12    1.15    1.36 
   7  -2 -12    0.54    1.08 
  11   7 -11   -1.46    1.58 
  12   7 -11    1.21    1.43 
  13   7 -11    2.08    1.36 
   8   6 -11   -1.02    2.35 
  10   8 -10    0.06    1.87 
  11   8 -10    2.53    1.52 
  12   8 -10   -2.32    1.43 
  13   8 -10   -0.23    1.20 
  14   8 -10    0.70    1.35 
  12   9  -9    3.04    1.75 
  13   9  -9   -0.36    1.47 
   8   9  -8   -0.49    1.70 
  10  10  -7    5.34    1.67 
  13  10  -7   -0.60    1.43 
   0   3  -5  239.13    2.33 
   7  10  -4   20.65    1.76 
   7  10  -3    4.38    1.28 
   7  10  -2    0.32    1.24 
  11   3 -13   -1.16    1.27 
  12   3 -13    0.28    1.19 
  13   3 -13    0.92    0.98 
   9   2 -13    8.32    1.74 
   9   1 -13   -1.33    1.53 
   9   0 -13    0.71    1.51 
   9  -1 -13    1.35    1.52 
   9   5 -12   -1.30    1.32 
   6   2 -12   30.14    2.03 
  10   7 -11   -0.56    1.47 
  14   7 -11    1.73    0.98 
   7   6 -11    6.93    2.22 
   6   5 -11   16.81    2.17 
   5   4 -11    5.00    2.02 
   4   2 -11   16.54    1.66 
   4   0 -11   -0.41    1.29 
   4  -1 -11    0.35    1.39 
   9   8 -10    8.46    2.20 
   7   7 -10    1.39    1.57 
   3   3 -10   15.03    1.68 
   3  -2 -10   -1.27    0.94 
  11   9  -9    6.95    1.70 
   7   8  -9   -1.28    1.60 
   4   6  -9    5.34    1.36 
   3   5  -9   29.99    1.94 
   2   3  -9   16.13    1.62 
   2  -2  -9    4.55    0.86 
   4   7  -8    0.56    1.72 
   3   6  -8   -0.41    1.45 
   6   9  -7    2.74    1.71 
   1   4  -7   32.51    1.72 
   8  10  -6   -0.40    1.56 
   1   5  -6    0.73    1.22 
   7  10  -5    3.45    1.74 
  11  11  -4    2.39    1.78 
  12  11  -4   -0.01    1.69 
   2   7  -4    1.37    1.21 
   0   4  -4   66.50    1.46 
   3   8  -3    1.60    1.27 
   5   9  -1    0.62    0.96 
   4   8   0    0.51    0.81 
   9   3 -13    2.46    1.52 
   8   2 -13    1.60    1.61 
   8   1 -13   -0.91    1.82 
   8   0 -13   -0.17    1.60 
  10   6 -12    2.60    1.75 
  11   6 -12    1.52    1.47 
  12   6 -12   -0.33    1.26 
  13   6 -12    2.56    1.25 
   8   5 -12    0.79    1.93 
   7   4 -12    3.95    1.77 
   9   7 -11    5.82    1.67 
   8   8 -10    1.39    2.11 
   5   6 -10    2.96    1.57 
   4   5 -10   55.92    2.30 
   9   9  -9    3.38    1.94 
   6   8  -9    2.20    2.03 
  13  10  -8    0.61    1.52 
   7   9  -8    0.99    1.80 
   5   8  -8    9.66    1.98 
   2   5  -8  106.01    2.39 
   1   3  -8    7.27    1.38 
   4   8  -7    2.59    1.72 
   3   7  -7   20.73    1.56 
   2   6  -7  150.41    2.81 
   7  10  -6   -0.15    1.52 
   0   3  -6   20.93    1.29 
  11  11  -5    3.18    1.75 
  13  11  -5    2.17    1.69 
   2   7  -5   17.32    1.48 
   0   4  -5    0.44    1.00 
  10  11  -4   -0.28    1.72 
   1   6  -4    0.71    1.08 
  10  11  -3    0.53    1.63 
   1   6  -3   24.27    1.28 
   3   8  -2   47.08    1.44 
   2   7  -2   43.35    1.37 
   7  10  -1   14.64    1.24 
   8  -1 -13   -1.53    1.34 
   9   6 -12    2.59    1.80 
   7   5 -12    5.59    2.04 
   6   4 -12    1.78    1.73 
   5   2 -12    0.25    1.51 
   5   1 -12   -1.33    1.77 
   5   0 -12   15.42    1.65 
  12   8 -11    0.42    1.42 
   8   7 -11    2.01    1.65 
   6   6 -11    6.91    2.09 
   3   4 -10    0.20    1.63 
   2   4  -9   20.73    1.81 
  14  10  -8    1.16    1.28 
   1  -2  -8   12.57    0.86 
   1   5  -7    1.68    1.32 
   0   2  -7   19.11    1.31 
   0   0  -7   -0.18    0.92 
  11  11  -6    5.25    1.92 
  12  11  -6   -0.85    1.70 
  13  11  -6    1.58    1.40 
   2   7  -6   29.86    1.79 
  10  11  -5   -0.17    1.64 
   6  10  -5    1.25    1.43 
   9  11  -4   15.47    1.96 
   6  10  -4    1.08    1.45 
   4   9  -4    6.86    1.33 
   9  11  -3    8.84    1.84 
   6  10  -3   11.96    1.41 
   4   9  -3   14.45    1.18 
   6  10  -2    2.66    1.23 
  11   5 -13    0.55    1.37 
  12   5 -13    0.72    1.43 
   7   2 -13    6.55    1.87 
   7   1 -13    0.31    1.62 
   7   0 -13    1.24    1.55 
  11   7 -12   -0.42    1.35 
  12   7 -12    0.41    1.40 
   8   6 -12    3.65    1.97 
   5  -1 -12   -1.22    1.38 
  10   8 -11   -1.01    1.72 
  11   8 -11    1.22    1.31 
  13   8 -11   -0.08    1.18 
   7   7 -11    2.44    1.90 
   3   1 -11   -0.70    1.55 
  10   9 -10    0.14    1.77 
  12   9 -10    0.91    1.23 
  13   9 -10   -0.96    1.46 
   7   8 -10    3.06    1.76 
   2   1 -10   19.40    1.42 
   2   0 -10   33.73    1.50 
   4   7  -9    2.88    1.58 
   1   1  -9   44.23    1.56 
   1   0  -9    0.74    1.17 
   6   9  -8    5.91    1.87 
   3   7  -8   42.80    2.21 
   1   4  -8   20.93    1.71 
   5   9  -7   34.90    2.13 
   0   3  -7   55.22    1.70 
   0  -1  -7   40.70    1.11 
  10  11  -6    1.79    1.80 
   3   8  -6   13.98    1.61 
   1   6  -6   46.38    1.78 
   9   5 -13   -0.84    1.69 
  10   5 -13    0.86    1.43 
   7   3 -13    0.58    1.58 
   7  -1 -13   -0.31    1.53 
   6   5 -12   -1.43    1.96 
   9   8 -11    3.65    1.80 
   5   6 -11   34.31    2.54 
   3   2 -11    6.50    1.48 
   9   9 -10   13.81    2.04 
   5   7 -10   32.41    1.99 
   2   3 -10    2.55    1.52 
   2  -1 -10   19.60    1.26 
  10  10  -9    0.07    1.70 
  13  10  -9   -0.20    1.39 
   7   9  -9    7.85    1.83 
   5   8  -9    3.61    1.74 
   2   5  -9    1.59    1.68 
   1   3  -9   41.48    1.79 
   4   8  -8    4.64    1.63 
   2   6  -8   30.12    1.60 
  11  11  -7    0.20    1.79 
  12  11  -7   -0.27    1.36 
  13  11  -7    0.32    1.56 
   3   8  -7    2.76    1.64 
   2   7  -7   -1.45    1.48 
   9  11  -6    0.71    1.87 
   6  10  -6    2.73    1.68 
   4   9  -6   42.05    2.09 
   8  11  -5    6.27    2.04 
   0   5  -5   24.52    1.32 
   8  11  -4   16.48    1.70 
   0   5  -4  164.74    2.18 
   8  11  -3    5.93    1.55 
  11   3 -14   -0.04    1.38 
  11   2 -14   -0.83    1.40 
  10   1 -14    0.54    1.20 
  11   6 -13    0.62    1.43 
  12   6 -13    0.01    1.31 
   6   2 -13   11.87    1.93 
   6   1 -13    2.87    1.57 
   6   0 -13    0.15    1.76 
   9   7 -12    0.51    1.79 
   7   6 -12    3.48    1.52 
   5   4 -12    1.36    1.77 
   4   2 -12   19.59    1.99 
   4   1 -12   16.06    1.75 
   4   0 -12   13.20    1.89 
   8   8 -11    1.32    1.79 
   6   7 -11    2.90    1.85 
   3  -1 -11    0.34    1.09 
   6   8 -10   -0.81    1.70 
   2   4 -10    5.05    1.64 
   6   9  -9    0.10    1.93 
   1  -1  -9   42.00    1.33 
   7  10  -8   10.27    2.16 
   1   5  -8   33.81    1.82 
   0   2  -8   -0.13    1.18 
  10  11  -7   -1.38    1.55 
   1   6  -7    1.33    1.38 
   0   4  -7   78.71    2.08 
   8  11  -6    5.62    1.87 
   5  10  -5   28.44    1.78 
  -1   2  -5   32.79    1.33 
  -1   1  -5   -0.23    0.86 
   5  10  -4   16.15    1.67 
  -1   2  -4    3.78    0.83 
   5  10  -3   17.09    1.41 
   2   8  -3    4.70    1.31 
   0   5  -2   82.10    1.50 
   6  10  -1    3.35    1.11 
   4   9  -1   -0.53    0.93 
   1   6  -1   44.73    1.08 
  10   3 -14   -0.64    1.31 
   9   2 -14    2.35    1.47 
   9   1 -14    4.43    1.60 
  10   6 -13    3.02    1.51 
   8   5 -13    1.95    1.81 
   6   3 -13    0.77    1.59 
   8   7 -12   -0.33    1.79 
   6   6 -12    0.48    1.97 
   5   5 -12    4.94    1.93 
  11   9 -11   -2.26    1.54 
  12   9 -11    1.33    1.38 
   7   8 -11   -2.74    1.88 
   3   4 -11    0.29    1.65 
   4   7 -10   46.03    2.38 
   2  -2 -10    6.73    1.01 
   8  10  -9   -0.11    1.94 
   3   7  -9    1.16    1.54 
   2   6  -9    0.96    1.48 
   0   3  -8    7.77    1.29 
   0   0  -8  226.09    2.47 
   9  11  -7    0.59    1.58 
   4   9  -7    2.88    1.60 
   0  -2  -7   17.34    0.82 
   7  11  -5    0.48    1.74 
   2   8  -5   33.65    1.74 
   1   7  -5   10.80    1.37 
   7  11  -4    2.85    1.57 
   3   9  -4  111.19    2.34 
   1   7  -4    2.46    1.23 
  -1   3  -4  350.18    2.63 
   7  11  -3    5.83    1.44 
   5  10  -2   30.75    1.51 
  10   4 -14   -1.25    1.63 
   9   3 -14    1.62    1.39 
   8   1 -14   -0.58    1.58 
   7   5 -13   -0.57    1.88 
  10   8 -12    0.89    1.43 
  11   8 -12   -0.71    1.34 
   7   7 -12    0.87    1.97 
  10   9 -11   -1.62    1.70 
   5   7 -11   15.75    2.26 
   4   6 -11   57.18    2.85 
  11  10 -10   -0.78    1.34 
   5   8 -10    5.30    1.85 
   2   5 -10   36.35    2.25 
  10  11  -8   12.01    1.76 
  11  11  -8    0.27    1.41 
  12  11  -8    0.11    1.26 
   6  10  -8    7.92    1.82 
   3   8  -8    4.97    1.68 
   2   7  -8   -0.43    1.16 
   0  -1  -8   31.49    1.21 
   8  11  -7   -1.13    1.68 
   0   5  -7   17.40    1.51 
   7  11  -6    1.48    1.80 
   1   7  -6   36.40    1.86 
  -1   2  -6   14.54    1.17 
  -1   1  -6    5.01    0.96 
  -1   3  -5  104.11    1.64 
   0   6  -4   11.76    1.20 
  -1   3  -3   41.01    1.12 
   9   4 -14    1.61    1.57 
   8   3 -14   -0.08    1.63 
   8   2 -14   -0.22    1.36 
  11   7 -13    0.73    1.42 
   8   6 -13   -1.00    1.85 
   5   1 -13    3.57    1.62 
   5   0 -13    0.99    1.63 
   9   8 -12    0.19    1.43 
   9   9 -11    1.09    1.75 
   6   8 -11    1.19    1.89 
   2   2 -11   10.43    1.47 
   2   1 -11   -0.60    1.47 
   2   0 -11    1.15    1.39 
   9  10 -10    2.49    1.77 
  10  10 -10    1.61    1.58 
   6   9 -10    3.07    2.05 
   1   3 -10    9.60    1.68 
   1   2 -10    7.02    1.47 
   1   1 -10   16.58    1.33 
   1   0 -10    2.07    1.20 
   5   9  -9    4.34    1.61 
   1  -2  -9    0.63    0.72 
   9  11  -8   -0.30    1.67 
   4   9  -8    2.28    1.83 
   1   6  -8    0.63    1.08 
   0   4  -8    5.65    1.45 
   2   8  -7    7.22    1.77 
  -1   3  -6    9.94    1.18 
  -1   0  -6   11.51    0.89 
   6  11  -5    3.70    1.99 
   4  10  -5   27.75    1.68 
   0   6  -5   14.10    1.18 
  -1   4  -5   78.42    1.67 
   6  11  -4    2.74    1.55 
   4  10  -4    0.59    1.51 
   3   9  -2   16.01    1.29 
   1   7  -2   33.27    1.30 
   3   8   0    2.72    0.73 
   2   7   0    4.04    0.66 
   7   2 -14    2.27    1.77 
   7   1 -14   -2.41    1.82 
   9   7 -13   -0.40    1.61 
  10   7 -13   -1.40    1.45 
   7   6 -13    0.17    1.83 
   8   8 -12    1.52    1.70 
   6   7 -12    5.61    1.99 
   5   6 -12    9.42    1.91 
   4   5 -12    2.60    1.83 
   3   2 -12   -1.00    1.64 
   3   1 -12   17.82    1.74 
   3   0 -12   48.13    2.27 
   8   9 -11    1.72    1.70 
   2   4 -11    4.31    1.62 
   8  10 -10    1.77    1.90 
   3   7 -10   32.41    2.16 
   2   6 -10    5.07    1.73 
   1   4 -10    7.58    1.65 
  11  11  -9   -2.06    1.67 
   3   8  -9    3.18    1.76 
   2   7  -9    6.78    1.66 
   0   3  -9    2.67    1.32 
   0   1  -9   59.41    1.66 
   5  10  -8   27.49    2.11 
   7  11  -7    9.51    1.91 
   3   9  -7    9.87    1.79 
  -1   2  -7   17.40    1.25 
   6  11  -6   -0.90    1.68 
   0   6  -6    1.78    1.04 
  -1   4  -6   92.30    1.93 
  10  12  -5   13.99    1.82 
   6  11  -3    3.94    1.37 
   4  10  -3   15.55    1.34 
  -1   4  -3   23.50    1.24 
   5  10  -1    3.91    1.01 
   7   3 -14    4.00    1.69 
   8   7 -13   -0.86    1.88 
   7   8 -12    0.19    1.69 
   7   9 -11    3.50    1.98 
   5   8 -11   -0.66    1.70 
   3   6 -11   15.50    2.09 
   2  -1 -11    0.33    1.06 
   1  -1 -10   16.78    1.21 
  10  11  -9    3.11    1.55 
   6  10  -9    0.72    1.95 
   4   9  -9    4.28    2.10 
   0   0  -9   -0.20    0.98 
   2   8  -8    2.91    1.62 
   1   7  -8   -1.01    1.42 
   0   5  -8   25.80    1.52 
   6  11  -7    0.06    1.78 
   0   6  -7  108.00    2.43 
  -1   3  -7   32.67    1.50 
  -1   0  -7    0.81    1.01 
  10  12  -6    1.10    1.44 
  -1  -1  -6    4.92    0.65 
   9  12  -5   25.27    2.04 
   1   8  -5   29.89    1.61 
   2   9  -4   69.14    2.10 
   4  10  -2    1.14    1.12 
   7   4 -14    1.11    1.55 
   6   2 -14    3.80    1.89 
   6   6 -13    1.38    1.83 
   5   5 -13    0.17    1.95 
   4   3 -13    0.99    1.81 
   4   2 -13    2.93    1.77 
  10   9 -12    1.80    1.53 
   5   7 -12   -0.96    1.98 
   4   6 -12   -0.57    1.80 
  10  10 -11    0.22    1.30 
   2   5 -11    7.85    1.82 
   7  10 -10    3.17    1.73 
   1   5 -10   76.52    2.62 
   0   4  -9   -0.46    1.48 
   3   9  -8    5.24    1.53 
   0  -2  -8    0.02    0.67 
  10  12  -7    2.86    1.79 
  11  12  -7   -0.16    1.40 
  -1   4  -7  227.58    2.96 
   9  12  -6    0.58    1.43 
   2   9  -6    9.20    1.61 
  -1   5  -6   27.01    1.48 
   8  12  -5    0.81    1.78 
   5  11  -5    9.02    1.92 
   0   7  -5   38.39    1.70 
  -1   5  -5    3.85    1.12 
   8  12  -4   18.72    1.89 
   5  11  -4   12.17    1.53 
   0   7  -4   21.22    1.42 
   2   9  -3  167.07    2.55 
   1   8  -3   27.51    1.41 
   6  11  -2    1.37    1.12 
   3   9  -1   11.19    0.98 
   1   7  -1   40.10    1.18 
   9   6 -14    0.35    1.44 
   6   3 -14    3.87    1.64 
   6   1 -14   -2.06    1.40 
  10   8 -13   -0.56    1.47 
   7   7 -13    4.20    1.85 
   4   0 -13    1.69    1.54 
   9   9 -12    1.22    1.40 
   6   8 -12    0.43    1.74 
   3   5 -12    8.45    1.99 
   9  10 -11    0.29    1.51 
   6   9 -11    5.07    2.09 
   4   8 -11    2.34    1.90 
   3   7 -11    1.57    1.73 
   1   1 -11   34.95    2.02 
   6  10 -10    1.35    1.83 
   3   8 -10    0.48    1.63 
   2   7 -10    0.01    1.60 
   5  10  -9   -1.12    1.91 
   0   5  -9   12.43    1.79 
   0  -1  -9   59.34    1.49 
   4  10  -8    2.48    1.66 
   0   6  -8    5.97    1.50 
  -1   3  -8   37.63    1.62 
  -1   1  -8    6.56    1.08 
   9  12  -7   -3.36    1.44 
   2   9  -7    9.33    1.71 
   5  11  -6    2.51    1.62 
   0   7  -6   83.47    2.28 
   3  10  -5   21.80    1.65 
   3  10  -4    1.45    1.13 
  -1   4  -2  216.27    1.93 
   8   6 -14    0.79    1.38 
   6   4 -14    0.31    1.51 
   8   8 -13    2.38    1.51 
   9   8 -13   -2.17    1.63 
   6   7 -13    1.91    1.76 
   5   6 -13    0.54    1.91 
   4   7 -12    2.88    2.01 
   2   3 -12    1.47    1.67 
   2   1 -12   10.02    1.51 
   2   6 -11    8.60    2.20 
   1   4 -11    2.22    1.52 
   1   6 -10    1.48    1.82 
   0   2 -10    2.86    1.27 
   1  -2 -10    6.22    0.95 
   3   9  -9    1.78    1.89 
   1   7  -9    3.78    1.56 
  10  12  -8   -0.39    1.25 
  11  12  -8    2.36    1.41 
  -1   4  -8   56.00    1.99 
  -1   0  -8  147.56    2.11 
   8  12  -7    3.39    1.61 
   3  10  -7    5.41    1.79 
   0   7  -7   25.86    1.79 
  -1   5  -7    8.82    1.40 
  -1  -1  -7   11.15    0.82 
   7  12  -6    1.61    1.82 
   7  12  -5    6.23    1.76 
   7  12  -4    0.81    1.59 
   3  10  -3   10.35    1.17 
   2   9  -2    0.77    1.11 
   1   8  -2  208.43    2.47 
   7   6 -14    2.72    1.63 
   5   3 -14   -0.99    1.64 
   5   2 -14    2.42    1.64 
   5   1 -14    1.02    1.70 
   3   3 -13    2.90    1.81 
   3   2 -13    4.45    1.78 
   3   1 -13    6.11    1.73 
   7   9 -12    6.44    1.66 
   5   8 -12   -0.19    1.81 
   3   6 -12   -0.81    1.78 
   2   0 -12    0.40    1.40 
   7  10 -11    2.30    1.80 
   5   9 -11   -0.82    1.88 
   5  10 -10    4.45    1.93 
   0   4 -10    4.93    1.59 
   0   0 -10    9.60    1.36 
   4  10  -9   -0.98    1.77 
   9  12  -8    5.48    1.58 
   2   9  -8   20.83    2.11 
   1   8  -8   24.41    1.96 
   7  12  -7   -0.55    1.84 
   4  11  -6    1.25    1.39 
  -1   6  -6   38.44    1.74 
  -1   6  -5    0.81    1.06 
  -2   2  -5  249.44    2.41 
   4  11  -4   11.85    1.60 
  -1   6  -4   -1.43    1.11 
   5  11  -2   10.58    1.15 
   4  10  -1    1.31    0.97 
   0   6  -1  176.10    1.87 
   5   4 -14    6.02    1.74 
   5   7 -13    1.81    1.75 
   4   6 -13   -0.36    1.92 
   3   4 -13    4.05    1.76 
   6   9 -12   13.72    1.89 
   2   5 -12    2.95    1.70 
   3   8 -11    0.20    1.77 
   2   7 -11   -0.74    2.00 
   7  11 -10   -2.37    1.67 
   3   9 -10    9.77    2.25 
   2   8 -10    0.81    1.72 
   1   7 -10    4.19    1.65 
   0   5 -10   57.66    2.43 
  -1   3  -9    9.16    1.47 
  -1   1  -9   28.09    1.39 
   8  12  -8    0.97    1.45 
   3  10  -8   18.54    2.14 
   0   7  -8    4.02    1.24 
  -1   6  -7    0.09    1.38 
   1   9  -6    0.22    1.45 
   0   8  -6  138.53    2.86 
  -2   3  -6    8.22    1.14 
  -2   2  -6  125.06    1.91 
   6  12  -5    5.28    1.70 
   2  10  -5   -1.15    1.35 
   0   8  -5   -0.75    1.30 
  -2   3  -5   13.39    0.95 
  -2   1  -5   22.87    1.04 
   6  12  -4   -1.66    1.54 
   1   9  -4   28.74    1.56 
   0   8  -4    1.48    1.45 
  -2   3  -4  303.77    2.50 
  -2   2  -4  179.40    1.97 
  -1   6  -3  142.96    2.05 
   3  10  -2    0.72    1.12 
   0   7  -2  416.87    3.11 
  -1   5  -2  267.89    2.29 
   7   2 -15    1.61    1.38 
   5   5 -14   -0.12    1.60 
   6   8 -13   11.80    1.88 
   3   0 -13   -0.03    1.43 
   9  10 -12    2.21    1.37 
   4   8 -12   24.03    2.42 
   3   7 -12   -0.14    1.99 
   1   2 -12    6.06    2.03 
   2  -1 -12    0.06    0.99 
   4   9 -11    0.68    1.98 
   9  12  -9    1.73    1.32 
   5  11  -9   10.68    2.12 
   2   9  -9   17.87    2.19 
   1   8  -9    3.38    1.71 
  -1   4  -9   25.94    1.52 
   0  -2  -9   12.34    0.82 
   7  12  -8    2.60    1.55 
  -1  -1  -8    7.75    0.92 
   6  12  -7   -1.13    1.67 
   2  10  -7   11.64    1.93 
   1   9  -7   23.00    1.84 
   0   8  -7    4.41    1.70 
  -2   2  -7   22.55    1.31 
  -2   4  -6   38.71    1.64 
  -2   4  -5    2.98    1.06 
   2  10  -4    0.88    1.07 
  -2   4  -4   58.47    1.43 
   1   9  -3   27.52    1.55 
   2   8   0   84.00    1.38 
   7   4 -15    1.47    1.39 
   7   7 -14    1.07    1.32 
   4   4 -14   -3.05    1.82 
   4   3 -14    2.50    1.72 
   4   2 -14   -0.20    1.62 
   4   1 -14    0.73    1.75 
   8   9 -13   -1.92    1.24 
   4   7 -13    2.50    1.89 
   8  10 -12    1.87    1.54 
   5   9 -12    2.37    1.67 
   1   3 -12   29.17    1.89 
   1   1 -12    3.91    1.53 
   8  11 -11   -1.35    1.44 
   9  11 -11    1.22    1.27 
   5  10 -11    1.45    1.82 
   0   4 -11    6.51    1.59 
   0   2 -11    4.30    1.45 
   0   1 -11    3.38    1.51 
   6  11 -10    5.88    1.75 
   4  10 -10    2.41    1.47 
   0   6 -10    0.35    1.78 
   0  -1 -10    0.17    0.93 
   8  12  -9    0.84    1.39 
   3  10  -9    5.79    2.00 
   0   7  -9    0.29    1.49 
  -1   5  -9   29.04    1.90 
  -1   0  -9    0.23    0.95 
   1   9  -8    0.86    1.76 
  -1   6  -8   14.15    1.42 
  -2   4  -7    6.95    1.39 
   5  12  -6    1.05    1.88 
   3  11  -6    7.15    1.56 
   5  12  -5   19.22    1.74 
   3  11  -5    5.26    1.82 
  -1   7  -5   76.34    2.04 
  -1   7  -4    4.08    1.32 
   2  10  -3   19.70    1.47 
  -2   3  -3    6.50    0.90 
   2   9  -1    4.06    0.90 
   1   8  -1   40.89    1.30 
   3   9   0    1.99    0.67 
   1   7   0    3.23    0.77 
   7   5 -15    0.50    1.39 
   6   2 -15    1.31    1.50 
   6   7 -14    2.06    1.50 
   4   5 -14   -2.09    1.68 
   7   9 -13   -0.24    1.31 
   5   8 -13    0.24    1.68 
   3   6 -13    1.04    1.87 
   2   2 -13   13.40    1.81 
   2   1 -13    3.43    1.72 
   7  10 -12    1.17    1.50 
   1   5 -12    5.15    1.80 
   7  11 -11    1.27    1.72 
   3   9 -11    4.43    1.98 
   2   8 -11    3.15    1.95 
   1   7 -11   18.39    2.17 
   2   9 -10    3.03    1.72 
   1   8 -10    5.39    1.71 
  -1   4 -10   -0.91    1.47 
  -1   2 -10    1.00    1.17 
   7  12  -9    0.62    1.51 
   6  12  -8    9.93    1.76 
   0   8  -8    6.11    1.38 
  -2   3  -8    1.93    1.25 
   5  12  -7    3.09    1.70 
  -1   7  -7   55.64    1.92 
  -2   5  -7   11.76    1.45 
  -2   5  -6    1.21    1.00 
  -2   0  -6    0.06    0.77 
   5  12  -4    1.76    1.46 
  -2   5  -4    1.02    1.08 
  -2   4  -3   55.18    1.49 
   4  11  -2    0.33    0.99 
   6   4 -15    0.56    1.24 
   6   9 -13   -0.46    1.43 
   6  10 -12   -0.84    1.62 
   4   9 -12   -0.60    1.66 
   2   7 -12   -2.08    1.99 
   1   0 -12   21.89    1.63 
   4  10 -11    1.36    1.90 
   0   0 -11   -1.07    1.20 
   8  12 -10    0.93    1.62 
   5  11 -10   -1.03    1.80 
   3  10 -10    3.55    1.99 
   0   7 -10    6.13    1.81 
  -1   5 -10    8.65    1.85 
  -1   1 -10   -0.38    0.99 
   2  10  -9    2.80    1.80 
   1   9  -9    4.92    1.94 
   0   8  -9    0.45    1.52 
  -1   6  -9    5.28    1.43 
   5  12  -8   14.09    2.19 
  -1   7  -8   24.65    1.76 
  -2   1  -8   60.83    1.58 
   9  13  -7   -0.89    1.46 
   8  13  -6    1.55    1.68 
   0   9  -6   29.10    1.80 
   1  10  -5   -0.19    1.44 
   0   9  -5   50.87    2.04 
   3  11  -3    1.04    1.33 
  -1   7  -3   36.30    1.43 
   1   9  -2    2.38    1.09 
   3  10  -1   24.17    1.23 
   0   7  -1    9.35    0.96 
   6   5 -15    1.33    1.32 
   7   8 -14    0.90    1.33 
   5   7 -14   -1.24    1.56 
   3   4 -14    3.25    1.62 
   3   3 -14    1.31    1.58 
   4   8 -13   -1.64    1.69 
   3   7 -13   -0.30    1.73 
   2   0 -13   -0.09    1.46 
   1   6 -12   18.21    2.04 
   0   6 -11   22.58    2.30 
  -1   0 -10    1.25    1.19 
   6  12  -9   -1.19    1.48 
  -2   3  -9    0.42    1.36 
  -1  -1  -9   25.62    1.13 
  -2   5  -8   20.73    1.72 
   1  10  -7    0.18    1.58 
   0   9  -7    2.49    1.66 
  -2   6  -7   25.26    1.60 
   4  12  -6   -1.22    1.71 
   2  11  -6    2.46    1.63 
  -1   8  -6  117.55    2.68 
   7  13  -5    1.25    1.55 
   4  12  -5   18.92    1.86 
  -1   8  -5    4.05    1.37 
  -2   6  -5   12.84    1.23 
   1  10  -4   47.22    1.76 
  -2   6  -4    8.18    1.23 
  -2   5  -3    2.29    1.02 
   0   8  -2    6.96    0.98 
   5   4 -15   -0.72    1.40 
   5   3 -15    0.36    1.40 
   5   2 -15   -0.13    1.58 
   6   8 -14    0.09    1.42 
   3   5 -14   -0.89    1.47 
   3   1 -14    2.79    1.56 
   5   9 -13    0.81    1.29 
   2   6 -13   -0.28    1.89 
   1   3 -13    0.87    1.64 
   5  10 -12    2.84    1.59 
   2   8 -12   -1.77    2.00 
   0   3 -12    1.65    1.34 
   2   9 -11    1.63    1.96 
   1   8 -11   10.79    1.85 
  -1   3 -11   23.48    1.78 
  -1   2 -11    9.06    1.87 
   7  12 -10    0.44    1.39 
   4  11 -10    4.78    1.99 
   1   9 -10    2.13    1.93 
  -1   6 -10    0.25    1.78 
   5  12  -9    0.70    1.51 
   3  11  -9    8.10    2.02 
  -1   7  -9    2.45    1.47 
  -2   4  -9    5.62    1.45 
  -2   1  -9   31.26    1.60 
   8  13  -8    0.84    1.62 
   1  10  -8   25.20    2.10 
   0   9  -8   12.45    1.93 
  -2   6  -8   -0.43    1.48 
  -2   0  -8  107.39    1.77 
   7  13  -7    0.71    1.38 
   4  12  -7    2.50    1.65 
  -1   8  -7    4.59    1.45 
   2  11  -5    8.42    1.72 
   4  12  -4   -0.02    1.43 
   2  11  -4    0.16    1.48 
   6   6 -15    0.06    1.41 
   5   5 -15    0.49    1.29 
   4   7 -14   -0.60    1.58 
   1   4 -13    0.04    1.56 
   7  11 -12    0.43    1.29 
   3   9 -12    0.39    1.46 
   1   7 -12    1.10    2.00 
   0   5 -12    1.14    1.62 
   0   1 -12    8.13    1.49 
   1  -1 -12   -0.28    0.82 
   5  11 -11    1.55    1.76 
   3  10 -11    0.88    1.80 
   0   7 -11   -0.21    1.90 
  -1   5 -11    7.29    1.75 
   0  -1 -11    2.98    0.91 
   2  10 -10   -1.73    2.01 
   0   8 -10    1.39    1.29 
   0   9  -9   11.92    2.00 
  -2   5  -9    5.39    1.41 
   4  12  -8    5.99    1.55 
   2  11  -8    6.12    1.93 
  -1   8  -8    1.80    1.29 
   6  13  -7    2.41    1.75 
  -2   7  -7   31.17    1.87 
   6  13  -6    0.24    1.75 
  -3   3  -6    3.08    1.12 
  -2  -1  -6   49.50    1.02 
   6  13  -5   -1.72    1.71 
  -2   7  -5   22.67    1.60 
   1  10  -3    9.48    1.22 
   0   9  -3   13.12    1.16 
   3  11  -2    5.39    1.05 
  -2   4  -2   33.59    1.15 
   5   6 -15   -1.02    1.61 
   4   4 -15   -0.01    1.59 
   4   3 -15    3.70    1.66 
   4   2 -15    0.68    1.64 
   5   8 -14   -0.16    1.39 
   2   4 -14   -0.13    1.61 
   2   3 -14    2.47    1.76 
   2   2 -14   15.21    2.12 
   6  10 -13    0.91    1.40 
   4   9 -13    0.50    1.51 
   2   7 -13   -0.24    1.75 
   1   1 -13    4.37    1.62 
   6  11 -12    0.76    1.33 
   4  10 -12    3.07    1.69 
   4  11 -11    5.55    2.01 
  -1   1 -11    4.88    1.26 
   3  11 -10    1.05    1.71 
  -2   4 -10    9.07    1.57 
  -2   2 -10    0.49    1.16 
   1  10  -9   -1.13    1.50 
  -1   8  -9    7.65    1.61 
  -2   6  -9   20.92    1.82 
  -2   7  -8   -1.53    1.43 
   3  12  -7    4.11    1.80 
   0  10  -7    2.06    1.63 
  -3   4  -7   12.03    1.51 
  -3   3  -7   12.49    1.33 
  -3   2  -7  132.02    2.14 
  -2  -1  -7   52.72    1.21 
   3  12  -6    1.60    1.56 
  -1   9  -6    0.13    1.45 
  -3   4  -6   65.06    1.70 
  -3   2  -6  114.43    1.90 
   3  12  -5   10.10    1.62 
  -3   4  -5    0.57    1.08 
  -3   2  -5  177.59    2.11 
   4  12  -3    1.70    1.30 
   2  11  -3   26.10    1.56 
  -2   6  -3    1.54    0.85 
   1   9  -1   15.31    1.02 
  -1   6  -1   66.90    1.37 
   4   5 -15    0.52    1.39 
   3   7 -14    1.32    1.55 
   2   5 -14    2.58    1.46 
   0   0 -12   11.38    1.41 
   2  10 -11   31.18    2.48 
   1   9 -11    8.10    1.96 
   0   8 -11    2.90    1.94 
  -1   6 -11    7.12    1.85 
   0   9 -10   15.02    2.00 
  -2   5 -10   81.99    2.57 
  -1  -1 -10    0.18    0.86 
   7  13  -9    0.55    1.19 
   2  11  -9    7.03    1.93 
   6  13  -8    1.70    1.34 
   3  12  -8    3.50    1.67 
   0  10  -8    6.29    1.73 
   5  13  -7   -0.23    1.68 
  -1   9  -7    1.01    1.65 
   5  13  -6    2.69    1.76 
   1  11  -6    2.67    1.60 
  -3   5  -6   55.59    1.66 
   5  13  -5    2.28    1.58 
   1  11  -5    7.03    1.53 
  -1   9  -5    4.38    1.51 
  -3   5  -5   26.98    1.41 
  -3   3  -4  118.89    1.75 
  -2   5  -2  195.59    2.11 
   2  10  -1    3.16    1.09 
   0   8  -1    0.95    0.91 
   2   9   0    1.41    0.66 
   1   8   0   24.99    1.00 
   4   6 -15   -0.40    1.65 
   4   8 -14    2.91    1.70 
   2   1 -14   -0.47    1.22 
   5  10 -13    3.07    1.35 
   3   9 -13   -2.29    1.64 
   2   8 -13   14.11    2.00 
   0   4 -13    2.20    1.52 
   0   3 -13    0.86    1.78 
   1   0 -13   -2.03    1.27 
   5  11 -12    1.11    1.45 
   3  10 -12   12.06    1.94 
  -1   3 -12   21.96    1.77 
  -1   2 -12    4.11    1.72 
  -1   7 -11    0.90    2.04 
  -1   0 -11   -0.45    0.98 
   1  10 -10   -0.83    1.76 
  -1   8 -10    1.50    1.56 
  -2   6 -10    0.07    1.71 
   6  13  -9   -0.65    1.36 
  -2   7  -9   -1.38    1.50 
   5  13  -8    3.93    1.77 
   1  11  -8    3.35    1.68 
  -3   5  -8    0.16    1.54 
  -2  -1  -8   59.97    1.37 
  -2   8  -7    7.02    1.65 
  -2   8  -6  112.79    2.70 
  -2   8  -5   24.78    1.62 
   1  11  -4   31.44    1.93 
   0  10  -4    1.16    1.15 
  -3   5  -4   80.20    1.81 
  -3   2  -4   18.19    1.18 
  -2   7  -3   21.44    1.34 
   1  10  -2    2.22    1.07 
   0   9  -2   26.64    1.29 
   3   3 -15    1.53    1.43 
   3   2 -15    2.32    1.47 
   5   9 -14    2.12    1.41 
   1   4 -14   15.45    2.08 
   1   3 -14    1.44    1.76 
   4  10 -13   -0.68    1.41 
   0   2 -13    5.84    1.45 
  -1   5 -12    4.80    1.70 
   5  12 -11    1.95    1.30 
   3  11 -11    6.70    1.88 
  -2   3 -11    4.17    1.38 
   2  11 -10   10.70    1.96 
   1  11  -9   14.76    2.04 
   0  10  -9    5.85    1.86 
  -1   9  -9    1.05    1.63 
  -3   5  -9    0.88    1.58 
  -3   4  -9    9.74    1.50 
  -3   3  -9    8.46    1.44 
  -3   6  -8    3.33    1.54 
  -3   1  -8    9.21    1.10 
   4  13  -7   -0.47    1.89 
   2  12  -7    1.72    1.75 
   4  13  -6    3.72    1.97 
   2  12  -6    3.66    1.87 
   2  12  -5   -1.42    1.75 
  -3   6  -5    0.89    1.09 
  -2   8  -4    0.48    1.31 
   3  12  -3    0.21    1.16 
  -1   8  -2  144.77    2.08 
  -2   6  -2   81.37    1.62 
   3   5 -15   -1.19    1.33 
   4   9 -14    0.34    1.48 
   3   8 -14    1.49    1.60 
   2   7 -14    0.91    1.70 
   1   5 -14    4.62    1.77 
   1   2 -14   -1.74    1.72 
   0   6 -13    3.84    1.86 
   0   1 -13   -0.35    1.60 
   4  11 -12    0.57    1.40 
   2  10 -12    0.95    1.55 
   1   9 -12    0.58    1.71 
   0   8 -12   -1.03    1.99 
  -1   1 -12   13.14    1.34 
   1  10 -11   -1.36    1.91 
   0   9 -11    1.66    1.87 
  -2   5 -11    2.59    1.80 
  -2   2 -11   15.79    1.66 
  -2   0 -10    2.28    1.00 
   5  13  -9    0.89    1.34 
  -2   8  -9   -0.46    1.49 
  -2  -1  -9   30.83    1.19 
   4  13  -8    1.25    1.73 
   2  12  -8    6.03    1.73 
  -3   7  -7    8.54    1.61 
  -3   0  -7    1.75    0.99 
  -1  10  -6    2.86    1.47 
  -3   7  -6   -0.57    1.35 
  -3   0  -6   93.63    1.56 
   4  13  -5   -1.29    1.49 
  -3   6  -4   16.14    1.37 
  -3   1  -4  109.43    1.49 
  -1   9  -3    3.31    1.09 
  -3   4  -3   32.18    1.26 
  -3   3  -3   11.59    0.93 
   2  11  -2   -0.09    1.00 
  -1   7  -1   26.67    1.16 
   0   7   0    0.33    0.64 
   3   6 -15    0.28    1.41 
   3  10 -13    0.52    1.60 
   2   9 -13    1.53    1.58 
   1   8 -13   -0.68    1.66 
  -1   7 -12    3.98    1.95 
   4  12 -11   -0.01    1.36 
   2  11 -11   -2.43    1.68 
  -1   8 -11    1.52    1.69 
  -2   6 -11   20.90    2.07 
  -2   1 -11   30.90    1.60 
  -1  -1 -11    4.40    0.93 
   1  11 -10    3.13    1.93 
   0  10 -10    0.92    2.06 
  -1   9 -10   18.45    1.98 
  -3   5 -10   51.77    2.26 
  -3   4 -10    0.24    1.41 
  -3   6  -9   48.75    2.19 
  -3   1  -9   76.94    1.79 
  -1  10  -8    7.09    1.77 
  -3   7  -8    1.35    1.41 
  -2   9  -7    3.35    1.68 
   0  11  -6    9.14    1.55 
  -2   9  -6    7.60    1.63 
   0  11  -5    1.81    1.31 
  -2   9  -5   37.88    1.87 
  -3   7  -5   68.03    2.09 
   4  13  -4   27.31    1.91 
   2  12  -4   16.09    1.57 
   1  11  -3   31.13    1.53 
  -3   5  -3   31.10    1.25 
  -3   2  -3  473.00    2.72 
   2   5 -15    0.17    1.51 
   2   4 -15    0.41    1.28 
   2   3 -15    5.52    1.41 
   2   8 -14    9.41    1.71 
   0   7 -13    1.58    1.74 
  -1   4 -13    8.26    1.83 
  -1   3 -13   14.67    2.13 
   3  11 -12    0.55    1.57 
  -2   4 -12   10.16    1.67 
  -2   3 -12    0.99    1.67 
  -2   7 -11    2.52    1.82 
   5  13 -10    2.01    1.40 
  -2   8 -10    0.33    1.53 
  -3   2 -10    2.30    1.18 
  -1  10  -9    5.47    1.90 
  -3   7  -9    2.17    1.50 
   3  13  -8    7.05    1.78 
  -3   0  -8  100.97    1.77 
   3  13  -7    1.57    1.60 
   1  12  -7    1.61    1.51 
  -4   3  -7    3.57    1.20 
   3  13  -6    0.92    1.63 
   1  12  -6    8.20    1.76 
  -4   3  -6    8.61    1.23 
   0  11  -4    0.95    1.61 
  -1  10  -4   27.50    1.57 
  -3   7  -4   23.33    1.45 
  -3   6  -3   18.62    1.34 
   2   6 -15    0.24    1.71 
   1   7 -14   -0.75    1.66 
   0   5 -14    0.40    1.81 
   0   4 -14    2.41    1.59 
   0   3 -14    2.74    1.77 
  -1   2 -13    2.02    1.57 
   1  10 -12    2.55    1.65 
   0   9 -12    8.28    1.92 
  -1   8 -12    2.90    1.94 
  -2   2 -12    4.25    1.70 
   3  12 -11    1.23    1.39 
   2  12 -10    2.68    1.70 
  -3   6 -10   -1.66    1.43 
  -3   1 -10   29.23    1.62 
   0  11  -9   12.88    2.06 
  -2   9  -9   10.11    2.03 
  -3   8  -8   17.52    1.75 
  -4   5  -8   10.70    1.63 
  -4   4  -8   19.03    1.58 
  -4   3  -8   15.66    1.39 
   6  14  -7   -0.49    1.46 
  -3   8  -7    4.52    1.31 
  -4   5  -7   22.67    1.40 
  -4   2  -7   27.79    1.42 
  -3   8  -6   18.04    1.54 
  -4   5  -6    1.59    1.06 
  -4   2  -6   42.99    1.46 
   1  12  -5    9.14    1.68 
  -3   8  -5   28.85    1.73 
  -4   5  -5    5.63    1.21 
  -4   4  -5   18.96    1.31 
  -4   3  -5  158.53    2.22 
   0  10  -2    4.30    1.12 
  -1   9  -2   21.77    1.45 
   0   9  -1   38.34    1.31 
   0   2 -14   10.41    1.76 
   2  10 -13    0.26    1.37 
   4  12 -12    0.76    1.25 
   2  11 -12   -0.27    1.56 
  -2   6 -12    5.00    1.82 
   1  11 -11    3.68    1.64 
  -3   5 -11    4.02    1.62 
  -3   3 -11    2.10    1.36 
  -2   0 -11   -0.16    0.91 
   4  13 -10    1.47    1.40 
   0  11 -10    5.47    1.86 
  -1  10 -10   -0.64    2.01 
  -2   9 -10    3.79    1.75 
  -3   7 -10    7.64    1.89 
  -2  -1 -10    0.88    0.86 
   3  13  -9    0.65    1.41 
  -3   8  -9    8.02    1.64 
  -4   5  -9    4.87    1.65 
  -4   4  -9    1.97    1.38 
  -3   0  -9    0.14    0.94 
  -4   6  -8    2.35    1.54 
   5  14  -7    0.32    1.63 
   2  13  -7   -1.53    1.70 
  -4   6  -7   58.47    1.94 
   2  13  -6    0.53    1.66 
  -4   6  -6   40.33    1.65 
  -4   6  -5    0.94    1.29 
  -4   2  -5   86.79    1.67 
   3  13  -4   13.74    1.89 
   1  12  -4    3.77    1.43 
  -1  10  -3   12.28    1.32 
   1  11  -2    4.70    1.15 
  -3   4  -2    1.94    1.01 
  -1   8  -1    1.31    1.02 
   1   9   0    1.17    0.71 
   2   7 -15   -0.31    1.21 
   1   4 -15    0.18    1.37 
   1   3 -15    0.12    1.69 
   2   9 -14    1.40    1.39 
   1   8 -14   -0.66    1.53 
   3  11 -13   -0.66    1.43 
  -1   7 -13    4.65    1.83 
  -2   7 -12    2.72    1.80 
  -2   1 -12   27.25    1.86 
   2  12 -11   -2.18    1.52 
  -3   6 -11   13.63    1.99 
  -3   2 -11    1.75    1.45 
  -4   6  -9   90.85    2.60 
  -4   2  -9    4.98    1.23 
   5  14  -8   -0.46    1.28 
   2  13  -8    3.48    1.52 
  -1  11  -8    2.02    1.62 
   0  12  -7   15.43    1.85 
  -3   9  -7   33.86    2.13 
  -4   7  -7   35.25    1.86 
  -3  -1  -7    9.49    0.88 
   0  12  -6    1.69    1.81 
  -4   7  -6   19.09    1.66 
  -3  -1  -6   13.78    0.78 
   2  13  -5   10.04    1.87 
  -4   4  -4   75.32    1.54 
  -4   3  -4  239.73    2.37 
   0  11  -3    8.65    1.30 
  -2   9  -3   78.84    1.91 
  -3   7  -3   14.13    1.33 
  -2   8  -2   12.60    1.21 
  -3   5  -2  566.92    3.41 
  -3   3  -2   28.33    1.04 
  -2   6  -1  298.74    2.43 
   0   8   0   14.86    0.84 
   0   1 -14   -0.07    1.41 
   1  10 -13    2.27    1.31 
   0   9 -13    0.55    1.61 
  -2   5 -13    0.56    1.66 
  -2   4 -13   14.51    1.87 
  -2   3 -13    1.24    1.90 
   3  12 -12    0.00    1.32 
   1  11 -12   -0.20    1.58 
   0  10 -12    0.27    1.53 
   0  11 -11   -0.02    1.70 
  -1  10 -11   -0.89    1.68 
   3  13 -10   -0.17    1.32 
   1  12 -10    0.89    1.83 
  -3   8 -10    1.20    1.93 
  -4   5 -10  147.72    3.20 
  -4   4 -10    0.88    1.42 
   2  13  -9    0.66    1.43 
  -2  10  -9    4.10    2.04 
  -3   9  -8   11.06    1.94 
  -4   7  -8   12.36    1.63 
  -4   1  -8   18.05    1.22 
  -3  -1  -8    8.43    0.88 
   4  14  -6    3.98    1.57 
   0  12  -5   16.65    1.76 
  -3   9  -5   29.25    1.78 
  -4   7  -5  127.94    2.60 
  -4   6  -4    3.79    1.29 
  -3   6  -2   15.84    1.19 
  -1   5 -14    0.26    1.55 
  -1   4 -14    7.95    1.66 
  -1   3 -14    0.92    1.65 
   2  11 -13   -0.65    1.59 
  -1   8 -13   -0.08    1.65 
  -3   4 -12   -0.39    1.56 
  -3   3 -12   31.99    2.10 
  -2   9 -11    1.16    1.58 
  -3   1 -11   27.18    1.58 
  -1  11 -10    1.60    1.79 
  -2  10 -10   -1.29    1.94 
  -4   6 -10    0.59    1.76 
  -4   2 -10    1.75    1.34 
  -3   9  -9   23.97    2.21 
  -4   7  -9   12.14    1.70 
  -4   1  -9   66.78    1.79 
   4  14  -8    0.07    1.37 
   1  13  -7    2.15    1.60 
  -4   8  -7   11.35    1.74 
   1  13  -6    1.58    1.66 
  -4   8  -6   84.17    2.50 
   2  13  -4   47.64    2.20 
  -1  11  -4    0.41    1.49 
  -2  10  -4   -1.66    1.24 
  -4   2  -4    0.08    0.87 
   1  12  -3   16.75    1.51 
   0   5 -15    0.15    1.52 
   0   4 -15    1.06    1.66 
  -1   6 -14    3.41    1.50 
  -1   2 -14    2.47    1.73 
  -2   7 -13    1.86    1.86 
  -2   2 -13    5.86    1.42 
   2  12 -12    2.47    1.44 
  -3   6 -12   13.46    1.82 
  -3   2 -12    5.97    1.57 
   1  12 -11   -1.78    1.45 
  -3   8 -11   -1.76    1.92 
   2  13 -10    0.11    1.31 
   0  12 -10    1.89    1.68 
  -4   7 -10    0.26    1.83 
   4  14  -9   -0.42    1.31 
  -4   8  -9    1.53    1.54 
  -3  -1  -9   71.36    1.51 
   1  13  -8   19.91    1.80 
  -2  11  -8    2.16    1.60 
  -4   8  -8   -0.37    1.18 
  -5   5  -8    7.67    1.67 
  -5   4  -8    9.13    1.50 
   3  14  -7    2.83    1.62 
  -2  11  -7    3.81    1.66 
  -3  10  -7    4.20    1.71 
  -5   5  -7    3.51    1.37 
  -5   4  -7  129.84    2.56 
  -4   0  -7    0.37    0.94 
   3  14  -6    2.47    1.56 
  -5   5  -6   51.60    1.86 
   1  13  -5    1.18    1.69 
  -4   8  -5   56.73    2.09 
   0  12  -4    3.10    1.21 
  -4   7  -4   18.27    1.48 
  -4   5  -3    1.36    1.06 
  -1  10  -2    1.54    1.18 
   0  10  -1   15.35    1.09 
  -1   7   0    3.90    0.65 
   0   6 -15    1.56    1.35 
  -1   9 -13    1.14    1.53 
   0  11 -12   -0.31    1.39 
  -1  10 -12   11.98    1.73 
  -2   9 -12    5.67    1.94 
  -3   7 -12   -0.67    1.82 
  -2  10 -11    4.55    1.84 
  -4   6 -11   16.28    1.91 
  -4   3 -11   -0.72    1.23 
  -4   1 -10    0.59    1.35 
   1  13  -9    7.35    1.59 
  -2  11  -9   15.77    2.10 
  -5   5  -9   19.28    1.88 
  -5   4  -9   32.31    1.80 
  -3  10  -8   59.28    2.60 
  -5   6  -8    0.96    1.53 
  -5   3  -8   81.03    2.08 
  -4   0  -8   87.64    1.85 
  -1  12  -7    8.12    1.73 
  -5   6  -7   -0.15    1.50 
  -1  12  -6   12.14    1.80 
  -3  10  -6   25.48    1.90 
  -5   6  -6   24.30    1.65 
  -5   3  -6    3.79    1.22 
  -4   0  -6   10.88    0.98 
  -2  11  -5   11.10    1.47 
  -5   5  -5    8.42    1.29 
  -5   4  -5   68.65    1.80 
  -1  11  -3   83.61    2.26 
  -2  10  -3   36.58    1.60 
   0  11  -2   11.91    1.34 
  -2   9  -2    9.35    1.04 
  -1   9  -1    6.44    1.02 
   0   7 -15    1.72    1.62 
   1  10 -14    0.95    1.35 
   0   9 -14   -0.07    1.43 
   1  11 -13    1.26    1.46 
  -2   8 -13    2.09    1.78 
  -3   5 -13    6.23    1.77 
  -3   4 -13    5.42    1.90 
  -2   1 -13   -0.94    1.33 
   1  12 -12    1.86    1.56 
  -3   1 -12   -0.10    1.41 
  -3   9 -11    2.27    1.79 
  -4   7 -11    7.21    1.78 
  -4   2 -11   11.03    1.60 
  -3   0 -11   -0.08    0.92 
  -4   8 -10    1.53    1.67 
  -1  12  -9   -2.05    1.71 
  -5   6  -9   19.62    1.95 
  -4   0  -9    0.07    1.10 
   0  13  -8   -0.22    1.71 
  -4   9  -8   13.95    2.01 
  -5   7  -8    0.50    1.45 
   0  13  -7   -0.71    1.59 
  -4   9  -7   -1.11    1.40 
  -5   7  -7   50.65    2.12 
  -5   2  -7    9.54    1.23 
  -4   9  -6    5.93    1.66 
  -5   7  -6   -0.52    1.45 
  -5   2  -6    2.08    1.12 
  -1  12  -5   23.01    1.94 
  -5   6  -5    3.37    1.33 
  -5   3  -5  247.28    2.73 
   1  13  -4   47.65    2.08 
  -4   8  -4   -1.19    1.28 
  -4   1  -4  136.04    1.70 
  -3   9  -3   62.71    1.97 
   0   9   0    0.42    0.73 
  -1   8 -14    0.99    1.49 
  -2   6 -14    2.98    1.37 
  -2   5 -14    2.09    1.46 
  -2   4 -14    1.69    1.57 
  -2   3 -14    6.96    1.71 
  -3   3 -13   10.86    1.72 
  -3   8 -12    2.33    1.34 
  -4   4 -12    2.56    1.40 
  -1  12 -10    3.58    1.68 
  -2  11 -10    5.89    1.86 
  -3  10 -10    0.40    1.95 
  -5   5 -10   15.05    1.76 
  -5   4 -10   -0.57    1.41 
  -3  -1 -10   27.31    1.21 
   0  13  -9   -1.54    1.58 
  -5   7  -9    0.83    1.69 
   2  14  -8    3.36    1.44 
   2  14  -7    3.87    1.41 
   2  14  -6   -0.68    1.55 
   0  13  -6    0.52    1.55 
  -4   9  -5   89.53    2.44 
  -4   0  -5    0.22    0.81 
  -2  11  -4    4.85    1.58 
  -3  10  -4    5.09    1.34 
  -5   5  -4   17.93    1.33 
   0  12  -3    7.98    1.50 
  -4   2  -3   14.38    0.95 
   1  12  -2    0.51    1.09 
  -3   8  -2   22.12    1.31 
  -2   8  -1    1.64    0.76 
  -3   5  -1    4.18    0.98 
  -1   6 -15    1.02    1.49 
  -1   5 -15    0.04    1.29 
  -1   4 -15    3.64    1.53 
   0  11 -13   -0.44    1.23 
  -1  10 -13    1.37    1.34 
  -2   9 -13   -1.44    1.49 
  -3   2 -13   15.67    1.78 
  -1  11 -12   -0.27    1.40 
  -2  10 -12    1.65    1.54 
  -4   6 -12    3.20    1.76 
  -4   3 -12   12.67    1.81 
  -4   1 -11   39.06    1.89 
  -4   9 -10   -1.22    1.67 
   2  14  -9    0.04    1.09 
  -3  11  -8    3.86    1.65 
  -5   8  -8    1.61    1.48 
  -3  11  -7   21.77    1.92 
  -5   8  -7   -0.49    1.59 
  -5   1  -7   65.43    1.64 
  -2  12  -6    3.60    1.63 
  -5   8  -6  143.32    3.13 
   0  13  -5    2.61    1.38 
  -5   7  -5   47.52    1.80 
  -5   2  -5   46.98    1.49 
  -1  12  -4    4.06    1.43 
  -5   6  -4   -0.83    1.31 
  -5   4  -4    6.18    0.95 
  -1   8   0   27.17    0.98 
  -1   3 -15    5.70    1.50 
  -1   9 -14    0.50    1.32 
  -2   2 -14    4.62    1.43 
   0  12 -12    3.67    1.36 
  -3   9 -12    0.08    1.76 
  -4   7 -12    0.00    1.75 
  -4   2 -12   28.69    1.88 
  -1  12 -11   -1.08    1.51 
  -3  10 -11    3.49    1.73 
  -5   6 -11   29.31    2.03 
  -5   5 -11   -0.19    1.68 
  -5   2 -10   -0.22    1.28 
  -4   0 -10   -0.07    0.85 
  -2  12  -9   -0.03    1.70 
  -3  11  -9    8.55    1.90 
  -4  10  -9    3.12    1.89 
  -5   8  -9    8.91    1.68 
  -4  10  -8   20.13    2.07 
   1  14  -7    4.15    1.70 
  -1  13  -7    0.28    1.70 
  -4  10  -6    1.47    1.51 
  -3  11  -5    0.42    1.37 
  -5   8  -5    1.53    1.54 
  -1  11  -2    5.40    1.19 
  -2  10  -2   31.00    1.62 
  -4   6  -2   17.83    1.17 
  -4   5  -2   64.98    1.40 
  -4   4  -2   37.41    1.32 
  -2   6   0   45.56    1.07 
  -3   5 -14    4.43    1.66 
  -4   8 -12    1.62    1.77 
  -4   9 -11    3.65    1.74 
  -5   7 -11    0.95    1.79 
  -2  12 -10   -0.31    1.62 
  -3  11 -10    0.25    1.67 
  -5   8 -10    0.92    1.58 
   1  14  -9   -2.20    1.26 
  -6   5  -9    9.17    1.69 
  -5   1  -9   51.05    1.55 
  -1  13  -8    6.14    1.63 
  -5   9  -8    1.12    1.62 
  -6   6  -8    7.91    1.68 
  -6   5  -8    3.02    1.58 
  -6   4  -8    5.34    1.48 
  -4  -1  -8   19.26    1.02 
  -5   9  -7    8.83    1.89 
  -6   6  -7    0.00    1.41 
  -6   4  -7   96.46    2.20 
  -6   3  -7   26.18    1.53 
   1  14  -6    0.92    1.31 
  -1  13  -6    8.90    1.68 
  -5   9  -6    3.33    1.66 
  -6   6  -6    1.12    1.31 
  -6   5  -6   20.54    1.58 
  -6   4  -6   83.69    2.16 
  -2  12  -5    7.42    1.77 
   0  13  -4   15.04    1.68 
  -2  11  -3    4.40    1.30 
  -3  10  -3   18.16    1.33 
  -4   1  -3  166.80    1.70 
  -3   9  -2   27.97    1.47 
  -4   3  -2    4.34    0.90 
  -1  10  -1   21.16    1.19 
  -2   9  -1    2.70    1.01 
  -3   7  -1   40.69    1.45 
  -2   5 -15   -0.14    1.47 
  -3   6 -14    0.61    1.53 
  -3   4 -14   10.28    1.72 
  -3   3 -14    1.15    1.61 
  -1  11 -13   -0.37    1.21 
  -2  10 -13   -0.25    1.26 
  -4   5 -13    4.58    1.47 
  -2  11 -12    0.35    1.31 
  -3  10 -12    4.90    1.56 
  -5   2 -11    2.44    1.68 
  -4  10 -10    0.91    1.59 
  -5   9  -9    7.74    1.80 
  -6   4  -9   25.80    1.74 
  -4  -1  -9   64.95    1.51 
  -6   7  -8   -0.29    1.47 
  -6   3  -8    0.91    1.39 
  -6   7  -7   52.53    2.14 
  -6   3  -6    7.59    1.29 
  -4  -1  -6    0.69    0.69 
   1  14  -5    8.29    1.75 
  -1  13  -5    3.17    1.50 
  -6   5  -5   15.00    1.40 
  -5   1  -5    2.55    0.96 
  -5   8  -4   28.31    1.69 
  -5   2  -4  203.68    2.15 
  -1  12  -3    8.73    1.28 
  -5   6  -3   93.46    2.00 
  -5   5  -3   72.89    1.74 
  -5   4  -3   37.69    1.32 
   0  12  -2    4.61    1.10 
   0  11  -1   88.69    1.85 
  -2   6 -15   -0.39    1.23 
  -2   4 -15    4.46    1.41 
  -2   9 -14    1.40    1.23 
  -3   9 -13   -0.06    1.54 
  -4   7 -13    1.18    1.68 
  -4   3 -13   -0.61    1.45 
  -1  12 -12    0.09    1.37 
  -4   9 -12   17.21    1.89 
  -5   6 -12   -0.50    1.77 
  -5   4 -12    1.31    1.37 
  -3  11 -11    0.42    1.59 
  -4  10 -11   22.81    2.00 
  -5   8 -11    0.13    1.88 
  -4   0 -11    0.30    1.03 
  -5   9 -10    4.89    1.65 
  -6   6 -10   -1.15    1.74 
  -6   7  -9   10.89    1.88 
   0  14  -8    2.12    1.24 
  -4  11  -8   -2.20    1.76 
  -4  11  -7    2.45    1.57 
  -6   8  -7    5.71    1.73 
  -5   0  -7   -1.26    0.85 
  -3  12  -6   -1.57    1.44 
  -6   6  -5    3.43    1.37 
  -6   4  -5   45.51    1.50 
  -2  12  -4   25.46    1.78 
  -5   3  -3  145.00    1.92 
  -2   7   0    2.48    0.68 
  -2   7 -15    1.92    1.31 
  -2   3 -15    5.38    1.75 
  -3   8 -14    0.64    1.36 
  -4   8 -13    1.17    1.72 
  -4   2 -13   20.34    1.94 
  -6   3 -10   -1.30    1.29 
   0  14  -9    1.40    1.22 
  -5  10  -9    5.28    1.97 
  -6   8  -9    5.41    1.62 
  -6   2  -9    3.00    1.24 
  -5   0  -9   -0.06    1.14 
  -2  13  -8   -1.28    1.61 
  -5  10  -8   19.04    2.18 
  -2  13  -7    2.27    1.50 
  -5  10  -7    5.37    1.46 
   0  14  -6    8.65    1.55 
  -2  13  -6    0.52    1.74 
  -5  10  -6    7.20    1.65 
  -6   8  -6  196.86    3.57 
  -3  12  -5    7.58    1.97 
  -4  11  -5   11.21    1.75 
  -6   7  -5   78.03    2.38 
  -6   3  -5  103.64    2.04 
  -1  13  -4   11.73    1.77 
   0  13  -3    1.25    1.54 
  -4   8  -2    9.21    1.17 
  -4   2  -2   49.83    1.11 
  -3   8  -1   11.51    0.99 
  -1   9   0    0.36    0.72 
  -4   5 -14   14.23    1.81 
  -2  11 -13    1.46    1.17 
  -3  10 -13   -0.87    1.33 
  -3  11 -12   -1.57    1.29 
  -5   8 -12    3.83    1.76 
  -5   2 -12    0.10    1.52 
  -5   9 -11   -1.48    1.62 
  -6   6 -11   37.57    2.23 
  -3  12 -10    1.64    1.53 
  -4  11 -10   14.28    1.56 
  -5  10 -10    1.44    1.72 
  -6   8 -10   -0.08    1.60 
  -6   2 -10    4.09    1.75 
  -4  -1 -10   -0.82    0.79 
  -6   9  -8    5.60    1.71 
   0  14  -5   20.89    1.93 
  -5  10  -5   40.27    1.97 
  -4  -1  -5    0.28    0.57 
  -5   9  -4   15.40    1.67 
  -6   6  -4    2.05    1.43 
  -6   5  -4   16.83    1.21 
  -6   4  -4   94.47    1.93 
  -5   1  -4  211.60    2.15 
  -3  11  -3    2.08    1.48 
  -5   8  -3   55.73    1.92 
  -2  11  -2    4.41    1.24 
  -3  10  -2    1.95    1.23 
  -3   9 -14   -1.58    1.38 
  -4   6 -14   -0.10    1.40 
  -4   4 -14    3.81    1.57 
  -4   9 -13    1.13    1.56 
  -5   5 -13    2.43    1.60 
  -4  10 -12    0.25    1.35 
  -4   0 -12   -0.52    1.24 
  -3  12 -11   -0.42    1.46 
  -4  11 -11    1.43    1.52 
  -6   7 -11    4.40    1.90 
  -6   3 -11    3.83    1.57 
  -5   0 -10   15.85    1.26 
  -1  14  -9    2.98    1.35 
  -6   9  -9    2.19    1.76 
  -7   6  -9   16.90    1.97 
  -7   5  -9   -0.95    1.56 
  -1  14  -8    1.75    1.28 
  -4  12  -8    9.48    1.96 
  -7   4  -8    0.39    1.39 
  -6   1  -8   52.21    1.59 
  -1  14  -7    3.98    1.48 
  -7   6  -7   56.85    2.12 
  -7   5  -7    5.21    1.64 
  -7   4  -7   15.97    1.59 
  -6   1  -7   26.75    1.27 
  -6   9  -6   11.83    1.81 
  -7   5  -6   40.45    1.85 
  -6   2  -5   38.19    1.51 
  -4  11  -4    5.20    1.68 
  -6   7  -4   94.93    2.36 
  -6   3  -4  132.82    2.10 
  -4  10  -3    9.45    1.27 
  -5   2  -3   42.40    1.28 
  -1  12  -2    3.32    1.05 
  -5   5  -2  136.15    2.04 
  -1  11  -1   51.44    1.60 
  -2  10  -1   26.76    1.36 
  -4   5  -1    2.73    0.96 
  -3   7 -15    1.03    1.50 
  -3   6 -15    1.40    1.14 
  -3   4 -15    0.18    1.18 
  -4   7 -14    1.52    1.33 
  -4   3 -14    3.98    1.70 
  -5   3 -13    6.45    1.74 
  -4   1 -13   -0.63    1.43 
  -5   9 -12   -0.62    1.56 
  -6   4 -12    7.26    1.93 
  -5  10 -11   -2.22    1.50 
  -6   8 -11   -1.59    1.85 
  -6   9 -10    0.82    1.72 
  -7   5 -10    9.30    1.70 
  -4  12  -9   -0.80    1.66 
  -5  11  -9    4.13    1.90 
  -7   4  -9   12.27    1.59 
  -6   1  -9   72.82    1.85 
  -3  13  -8   22.37    1.84 
  -5  11  -8   -0.18    1.77 
  -7   7  -8   32.20    1.97 
  -7   3  -8   36.55    1.89 
  -3  13  -7    0.90    1.45 
  -5  11  -7   11.26    1.77 
  -7   7  -7   14.45    1.71 
  -7   3  -7   93.33    2.21 
  -1  14  -6   18.19    1.69 
  -4  12  -6   -1.31    1.46 
  -7   6  -6   28.50    1.55 
  -7   4  -6  124.70    2.53 
  -6   9  -5   23.50    1.85 
  -3  12  -4    1.03    1.50 
  -6   8  -4    1.17    1.42 
  -4   9  -2   21.13    1.30 
  -5   6  -2    9.21    1.04 
  -5   4  -2    3.89    0.95 
  -3   9  -1    0.79    0.94 
  -4   7  -1   33.49    1.35 
  -4   4  -1   75.40    1.44 
  -3  11 -13    2.99    1.17 
  -5   8 -13    0.84    1.51 
  -5   1 -12    3.97    1.31 
  -2  13 -11    1.42    1.28 
  -6   2 -11    7.32    1.47 
  -5  11 -10    3.16    1.67 
  -7   7 -10    7.05    1.99 
  -7   6 -10   15.67    1.85 
  -6   1 -10   11.76    1.50 
  -7   8  -9   16.01    2.06 
  -6  10  -8    1.68    1.73 
  -7   8  -8   28.74    2.13 
  -5  -1  -8    1.17    0.82 
  -6  10  -7   -0.69    1.68 
  -7   8  -7   30.42    2.00 
  -3  13  -6   -2.87    1.53 
  -6  10  -6   10.17    1.72 
  -1  14  -5   10.36    1.74 
  -4  12  -5   12.81    1.82 
  -7   6  -5    1.52    1.37 
  -7   5  -5   73.11    2.06 
  -7   4  -5   27.50    1.54 
  -2  13  -4   42.78    2.15 
  -1  13  -3   -0.31    1.52 
  -6   6  -3   93.83    2.09 
  -6   5  -3   44.91    1.63 
  -6   4  -3   29.28    1.32 
  -5   7  -2  186.48    2.55 
  -3   6   0   30.20    1.01 
  -4   2 -14    1.08    1.43 
  -4  10 -13    1.23    1.48 
  -5   2 -13   16.56    1.92 
  -3  12 -12    1.79    1.44 
  -5  10 -12    5.75    1.41 
  -6   8 -12    1.16    1.54 
  -6   9 -11    2.38    1.78 
  -7   6 -11    1.50    1.75 
  -5   0 -11   -0.69    1.00 
  -6  10 -10   -0.56    1.64 
  -7   8 -10    4.29    1.90 
  -7   3 -10    7.74    1.42 
  -2  14  -9    0.94    1.38 
  -5  -1  -9   49.41    1.43 
  -2  14  -8    0.98    1.32 
  -2  14  -7    4.14    1.33 
  -5  -1  -7   63.40    1.42 
  -7   8  -6   34.15    2.04 
  -3  13  -5   -2.22    1.50 
  -6   9  -4    8.11    1.51 
  -6   2  -4   14.30    0.98 
  -6   7  -3   40.68    1.71 
  -3  11  -2   11.99    1.33 
  -5   3  -2   28.10    0.98 
  -4   8  -1    0.17    1.00 
  -4   3  -1  193.97    1.85 
  -1  10   0    9.68    0.88 
  -2   9   0    1.97    0.76 
  -3   7   0    5.25    0.87 
  -4   6 -15    0.33    1.23 
  -4   5 -15    3.07    1.64 
  -4   9 -14   -0.57    1.26 
  -5   7 -14    0.99    1.49 
  -5   5 -14    1.93    1.40 
  -5   4 -14   10.60    1.90 
  -5   9 -13    0.34    1.40 
  -6   6 -13    4.00    1.46 
  -6   5 -13    2.42    1.52 
  -4  12 -11   -1.14    1.37 
  -5  11 -11    3.11    1.57 
  -7   7 -11    7.51    1.83 
  -6   1 -11    8.25    1.45 
  -5  12  -9    1.34    1.62 
  -7   9  -9    2.85    1.65 
  -7   2  -9   27.08    1.56 
  -4  13  -8    2.01    1.60 
  -5  12  -8    3.25    1.79 
  -6  11  -8    4.29    1.77 
  -6   0  -8  209.40    2.67 
  -7   9  -7   45.33    2.58 
  -6   0  -7   -0.41    0.89 
  -7   9  -6   59.33    2.45 
  -7   2  -6   79.21    1.96 
  -5  -1  -6   20.25    0.94 
  -6  10  -5    0.85    1.45 
  -7   8  -5    4.58    1.68 
  -7   3  -5   61.53    1.80 
  -7   6  -4   39.31    1.75 
  -7   5  -4   20.73    1.50 
  -3  12  -3    7.77    1.40 
  -5  10  -3   16.80    1.61 
  -6   8  -3   18.61    1.63 
  -5   1  -3   65.47    1.37 
  -2  12  -2    5.25    1.16 
  -4  10  -2   24.70    1.42 
  -4   4 -15    3.46    1.46 
  -6   9 -12   -0.64    1.50 
  -7   3 -11    5.83    1.68 
  -5  12 -10   -2.31    1.78 
  -7   9 -10   34.35    2.29 
  -7   2 -10    6.47    1.52 
  -5  -1 -10   19.63    1.17 
  -6  11  -9   11.74    1.89 
  -8   6  -9   88.33    2.86 
  -8   7  -8   20.32    1.79 
  -8   6  -8   11.63    1.91 
  -8   5  -8   10.28    1.78 
  -8   4  -8    3.83    1.51 
  -4  13  -7    2.43    1.50 
  -6  11  -7    1.85    1.50 
  -8   7  -7    2.29    1.54 
  -8   6  -7   39.15    2.00 
  -8   5  -7    3.45    1.65 
  -8   4  -7   -0.72    1.50 
  -4  13  -6    2.51    1.70 
  -5  12  -6    0.53    1.56 
  -6  11  -6    0.76    1.85 
  -6   0  -6   13.76    1.14 
  -2  14  -5    6.16    1.63 
  -4  12  -4    7.82    1.63 
  -5  11  -4    4.64    1.41 
  -7   7  -4   24.03    1.78 
  -2  13  -3    6.35    1.54 
  -5   9  -2   64.91    1.95 
  -2  11  -1    2.87    1.07 
  -3   8   0    3.58    0.90 
  -1   8   1   42.45    0.99 
  -5   3 -14    2.52    1.34 
  -5  10 -13    0.00    1.36 
  -6   8 -13    0.68    1.43 
  -6   3 -13   -0.15    1.70 
  -5  11 -12    0.44    1.22 
  -7   7 -12   12.72    1.86 
  -7   5 -12    4.71    1.56 
  -8   5 -10  136.47    3.19 
  -6   0 -10    4.18    1.08 
  -3  14  -9    3.04    1.34 
  -7  10  -9   29.59    2.32 
  -8   4  -9    4.47    1.50 
  -7   1  -9    8.34    1.42 
  -3  14  -8    5.56    1.30 
  -7  10  -8    6.56    1.88 
  -8   8  -8   -0.72    1.52 
  -7   1  -8    3.41    1.02 
  -3  14  -7    6.49    1.53 
  -8   7  -6    2.54    1.44 
  -8   6  -6   31.90    1.58 
  -8   5  -6    9.46    1.55 
  -5  12  -5   29.20    1.93 
  -7   9  -5   21.12    1.90 
  -7   2  -5  202.40    2.56 
  -3  13  -4   51.91    2.15 
  -6   1  -4  215.79    2.31 
  -6   6  -2   12.26    1.22 
  -6   5  -2  129.39    2.11 
  -5   2  -2   35.51    1.13 
  -4   9  -1    1.91    1.07 
  -5   6  -1   46.17    1.44 
  -5   5  -1   13.55    1.11 
  -7   8 -12    0.67    1.66 
  -7   3 -12   31.50    2.22 
  -6   1 -12    7.95    1.53 
  -5  12 -11    0.86    1.31 
  -6  11 -11   16.98    1.76 
  -7   9 -11    6.46    1.77 
  -7   2 -11    2.39    1.48 
  -7  10 -10    0.32    1.61 
  -8   7 -10    1.82    1.85 
  -8   8  -9    2.20    1.61 
  -8   3  -8    0.04    1.49 
  -8   8  -7    7.24    1.50 
  -3  14  -6    0.42    1.49 
  -8   8  -6   30.49    2.09 
  -4  13  -5    1.20    1.49 
  -8   6  -5    2.38    1.46 
  -8   5  -5   37.59    1.81 
  -5  -1  -5    3.26    0.79 
  -7   5  -3   11.91    1.40 
  -6   2  -3  182.72    2.09 
  -6   7  -2   72.16    1.92 
  -6   4  -2   21.83    1.20 
  -5   4  -1  681.45    3.63 
  -6   7 -14   -3.62    1.58 
  -6   6 -14   -0.67    1.25 
  -6   5 -14   12.63    1.57 
  -6   9 -13   -0.01    1.29 
  -6   2 -13   -1.00    1.55 
  -8   7 -11    2.75    1.72 
  -8   6 -11   16.41    2.01 
  -6   0 -11   -1.08    1.16 
  -8   8 -10    2.12    1.89 
  -8   3 -10   -0.75    1.31 
  -7   1 -10   15.33    1.41 
  -6  12  -9   -1.32    1.59 
  -8   9  -9   11.98    2.01 
  -5  13  -8    4.44    1.33 
  -6  12  -8    2.18    1.72 
  -7  11  -8    9.18    1.87 
  -8   9  -8    5.14    1.70 
  -5  13  -7    0.31    1.51 
  -8   9  -7    3.03    1.82 
  -8   3  -6   41.00    1.74 
  -7  10  -5    9.93    1.67 
  -8   4  -5    5.36    1.34 
  -6   0  -5   -1.16    0.90 
  -5  12  -4   -1.81    1.85 
  -7   9  -4   38.30    1.98 
  -4  12  -3    5.11    1.39 
  -5  11  -3   63.48    2.25 
  -7   7  -3   40.19    1.78 
  -3  12  -2    8.28    1.35 
  -4  11  -2    3.53    1.25 
  -5  10  -2    2.65    1.42 
  -2  10   0  132.03    1.99 
  -3   9   0    1.73    0.87 
  -4   6   0    4.14    1.03 
  -2   7   1   48.58    1.05 
  -5   5 -15   -0.37    1.27 
  -5   4 -15   -0.94    1.40 
  -6   4 -14    0.21    1.30 
  -7   6 -13   10.25    1.54 
  -7   5 -13    2.61    1.39 
  -7   4 -13   15.07    1.88 
  -7   9 -12   -0.71    1.52 
  -7  10 -11    1.28    1.32 
  -8   8 -11   -0.56    1.60 
  -8   4 -11    5.94    1.55 
  -6  12 -10    2.56    1.50 
  -8   9 -10    0.61    1.67 
  -7  11  -9    3.66    1.65 
  -8   2  -9    1.16    1.14 
  -4  14  -8    0.85    1.31 
  -9   6  -8    2.68    1.72 
  -6  -1  -8   49.38    1.43 
  -2  15  -7    8.41    1.60 
  -4  14  -7    4.83    1.49 
  -7  11  -7   11.81    1.88 
  -5  13  -6    1.31    1.52 
  -7  11  -6    2.91    1.77 
  -8   9  -6   10.33    1.92 
  -3  14  -5    1.89    1.30 
  -8   8  -5   65.65    2.47 
  -8   3  -5   45.03    1.76 
  -4  13  -4   57.13    2.41 
  -6  11  -4    0.63    1.27 
  -8   6  -4    4.59    1.42 
  -7   2  -4   15.86    1.23 
  -3  13  -3    6.71    1.59 
  -6  10  -3   29.97    1.68 
  -7   8  -3   10.09    1.44 
  -6   3  -2    2.10    0.88 
  -3  11  -1   19.31    1.32 
  -4  10  -1   10.33    1.26 
  -5   8  -1   -0.32    1.00 
  -4   7   0   11.39    0.99 
  -6   3 -14    1.05    1.58 
  -6  10 -13    0.35    1.30 
  -7   8 -13    0.94    1.25 
  -6  11 -12    1.01    1.15 
  -8   7 -12   -2.16    1.58 
  -8   5 -12   -0.19    1.33 
  -7   2 -12   -0.13    1.32 
  -8   3 -11   -0.12    1.44 
  -7   1 -11   21.49    1.80 
  -7  11 -10   -1.35    1.47 
  -8   2 -10    0.67    1.78 
  -8  10  -9    0.69    1.92 
  -9   7  -9    0.30    1.76 
  -9   5  -9    1.92    1.57 
  -6  -1  -9   69.04    1.64 
  -8  10  -8   21.13    2.16 
  -9   7  -8    2.85    1.72 
  -9   5  -8    1.93    1.72 
  -9   4  -8    2.12    1.47 
  -7   0  -8   29.98    1.46 
  -9   5  -7   10.85    1.77 
  -7   0  -7    0.48    1.00 
  -6  -1  -7   25.49    1.17 
  -4  14  -6    1.94    1.69 
  -6  12  -5   10.37    1.73 
  -8   9  -5   36.83    2.11 
  -8   7  -4    7.12    1.66 
  -8   5  -4    4.37    1.11 
  -8   4  -4   20.60    1.46 
  -7   3  -3    0.44    1.00 
  -5   0  -3   -0.32    0.74 
  -6   9  -2   23.06    1.48 
  -5   3  -1   16.66    1.11 
  -4   4   0   51.85    1.14 
  -7   3 -13    6.13    1.55 
  -7  10 -12    2.32    1.36 
  -8   8 -12    1.11    1.50 
  -8   4 -12    1.94    1.46 
  -6  12 -11   -0.40    1.33 
  -7  11 -11    1.75    1.29 
  -8   9 -11    2.21    1.64 
  -8  10 -10    0.55    1.51 
  -9   7 -10    9.42    1.95 
  -9   8  -9    1.55    1.71 
  -9   4  -9    9.60    1.73 
  -7  12  -8    7.84    2.10 
  -9   8  -7    0.96    1.67 
  -9   4  -7   47.06    2.08 
  -5  -2  -7    7.93    0.75 
  -8  10  -6    3.26    1.84 
  -9   7  -6    0.91    1.47 
  -9   6  -6   39.84    1.77 
  -9   5  -6   23.23    1.78 
  -6  -1  -6   16.14    1.07 
  -5  13  -5    2.13    1.54 
  -3  14  -4   -0.43    1.47 
  -8   8  -4    0.31    1.63 
  -6   1  -3  167.16    1.96 
  -7   6  -2   44.83    1.65 
  -5   1  -2  230.01    2.00 
  -5   9  -1   -0.61    0.98 
  -2   8   1   13.21    0.84 
  -7   6 -14    1.35    1.28 
  -7   5 -14    5.87    1.45 
  -7   9 -13    0.82    1.28 
  -8   3 -12    2.86    1.60 
  -9   6 -11    3.64    1.74 
  -8   2 -11   -0.16    1.59 
  -9   8 -10   -1.06    1.75 
  -7   0 -10    2.67    1.17 
  -7  12  -9   -1.30    1.52 
  -9   9  -9   11.94    1.87 
  -8   1  -9   42.37    1.82 
  -8  11  -8    2.12    1.65 
  -9   9  -8    1.47    1.56 
  -8   1  -8   38.63    1.56 
  -6  13  -7    1.05    1.40 
  -9   9  -7    3.06    1.96 
  -9   3  -7   21.32    1.60 
  -8   1  -7   18.34    1.33 
  -9   8  -6   37.50    2.33 
  -7   0  -6   51.17    1.43 
  -4  14  -5   11.97    1.78 
  -8  10  -5    5.04    1.62 
  -9   6  -5   -0.43    1.36 
  -9   5  -5   -0.63    1.43 
  -8   2  -5   40.53    1.59 
  -8   9  -4   72.81    2.44 
  -8   3  -4   87.52    2.06 
  -5  -1  -4  209.53    1.80 
  -5  12  -3    5.55    1.43 
  -6  11  -3   12.70    1.87 
  -8   6  -3    1.98    1.42 
  -4  12  -2   -0.70    1.27 
  -7   7  -2   12.10    1.34 
  -7   5  -2  338.91    3.25 
  -6   2  -2    6.94    0.94 
  -6   6  -1  199.73    2.47 
  -6   5  -1    9.03    1.17 
  -7   7 -14    1.07    1.21 
  -7   4 -14   10.04    1.59 
  -8   6 -13    6.36    1.43 
  -8   5 -13    1.04    1.32 
  -8   9 -12    4.43    1.53 
  -8  10 -11    7.53    1.39 
  -9   7 -11   -1.96    1.72 
  -6  13 -10    5.93    1.37 
  -7  12 -10   -1.55    1.32 
  -9   9 -10    0.69    1.62 
  -9   3 -10   14.62    1.53 
  -8   1 -10    2.01    1.34 
  -5  14  -9    1.31    1.17 
  -8  11  -9    2.28    1.58 
  -5  14  -8    1.67    1.16 
  -5  14  -7    2.92    1.28 
  -8  11  -7    6.51    1.90 
  -6  13  -6    2.48    1.37 
  -7  12  -6   -0.94    1.47 
  -8  11  -6    8.24    1.91 
  -9   9  -6    0.96    1.78 
  -5  -2  -6    0.62    0.67 
  -5  13  -4   12.97    1.72 
  -7  11  -4   23.08    1.82 
  -7   1  -4  125.32    1.93 
  -4  13  -3    2.91    1.49 
  -7  10  -3    8.13    1.45 
  -8   7  -3    6.55    1.52 
  -7   2  -3  245.31    2.52 
  -7   4  -2    6.94    1.26 
  -6   4  -1  355.06    2.84 
  -4   9   0    1.20    1.01 
  -3   6   1   49.91    1.04 
  -8   4 -13    0.58    1.48 
  -9   8 -11   -0.24    1.12 
  -7   0 -11    0.16    0.99 
  -8  11 -10    4.27    1.50 
  -9  10  -9    4.65    1.83 
 -10   6  -9   25.88    2.04 
  -9  10  -8   32.24    2.36 
 -10   7  -8    2.84    1.79 
 -10   6  -8    3.80    1.82 
  -9   2  -8   23.50    1.66 
  -9  10  -7    2.91    1.80 
 -10   6  -7    3.89    1.65 
  -5  14  -6    3.57    1.37 
  -6  13  -5    1.13    1.72 
  -7  12  -5   16.82    1.89 
  -6  -1  -5   31.00    1.14 
  -9   6  -4    1.92    1.42 
  -5  10  -1    2.97    1.02 
  -5   2  -1   29.93    1.01 
  -5   7   0   16.81    1.20 
  -5   5   0   10.94    0.99 
  -2   9   1    3.76    0.67 
  -7   3 -14   -0.52    1.42 
  -8  10 -12    0.32    1.32 
  -9   5 -12    0.10    1.51 
  -8   2 -12    9.59    1.52 
  -8  11 -11    1.07    1.26 
  -9   9 -11    7.04    1.54 
  -8   1 -11   21.98    1.74 
  -9  10 -10    1.95    1.42 
 -10   6 -10    1.44    1.70 
  -9   2 -10    3.07    1.84 
 -10   8  -9    1.94    1.82 
 -10   7  -9    3.71    1.76 
 -10   5  -9   -0.22    1.66 
  -7  13  -8    5.83    1.36 
  -8  12  -8    4.26    1.57 
 -10   8  -8   15.37    2.07 
 -10   4  -8    2.43    1.51 
 -10   8  -7    1.85    1.70 
 -10   7  -7   27.49    1.97 
 -10   5  -7   14.00    1.82 
  -9  10  -6   -1.10    1.61 
 -10   6  -6    1.95    1.48 
  -9   2  -6   33.96    1.74 
  -9   9  -5    4.30    1.75 
  -8   1  -5    1.44    1.10 
  -4  14  -4    1.34    1.64 
  -9   7  -4    3.21    1.42 
  -8   2  -4   31.42    1.47 
  -7   9  -2    4.13    1.30 
  -6   9  -1    1.52    1.07 
  -5   8   0   19.69    1.29 
  -8   3 -13    2.92    1.38 
  -9   8 -12    2.25    1.40 
  -9   4 -12    4.82    1.47 
 -10   8 -10    0.48    1.61 
 -10   7 -10   19.64    2.00 
  -8  12  -9    0.58    1.40 
  -8   0  -9   -0.42    1.19 
  -7  -1  -9    6.66    0.99 
  -6  14  -8   -0.65    1.11 
  -9  11  -8    0.35    1.62 
 -10   9  -8    9.24    1.88 
  -8   0  -8   59.20    1.70 
  -7  -1  -8    3.10    0.82 
  -6  14  -7    0.01    1.43 
  -7  13  -7   -0.78    1.34 
  -7  13  -6    0.54    1.55 
 -10   8  -6  111.78    3.12 
 -10   7  -6   19.81    1.61 
 -10   5  -6    1.53    1.25 
  -5  14  -5    9.26    1.58 
  -7  12  -4   -2.72    1.75 
  -9   4  -4    1.62    1.09 
  -5  13  -3   -0.33    1.52 
  -6  12  -3    2.93    1.34 
  -7  11  -3    1.62    1.79 
  -8   3  -3    1.55    0.94 
  -5  12  -2    7.77    1.39 
  -6  11  -2    4.63    1.27 
  -8   6  -2    7.20    1.35 
  -6   3  -1    7.36    0.92 
  -4  10   0   88.55    1.90 
  -5   4   0    3.05    0.92 
  -8   6 -14   -0.52    1.05 
  -9   6 -13    9.51    1.68 
  -9   9 -12    0.97    1.26 
  -9   3 -12   17.60    1.83 
  -9  10 -11   -0.38    1.24 
 -10   7 -11    0.69    1.63 
  -9   2 -11    2.57    1.56 
  -8  12 -10    2.10    1.23 
  -9  11  -9    1.26    1.53 
 -10   9  -9    1.60    1.60 
  -9   1  -9   24.71    1.82 
  -6  -2  -8   30.64    1.13 
  -9  11  -7   17.43    1.99 
 -10   9  -7    4.56    1.97 
 -10   3  -7    6.27    1.45 
  -6  14  -6    1.10    1.56 
 -10   4  -6   18.93    1.56 
  -9  10  -5   -0.07    1.56 
 -10   6  -5    4.50    1.48 
 -10   5  -5    0.63    1.32 
  -5  -2  -5   45.03    1.00 
  -6  13  -4   31.84    1.93 
  -9   7  -3    4.00    1.56 
  -9   6  -3   26.24    1.76 
  -7   1  -3   59.93    1.47 
  -6   0  -3    1.27    0.83 
  -7  10  -2    0.46    1.52 
  -8   7  -2   12.41    1.40 
  -8   5  -2  158.52    2.55 
  -6   1  -2    1.11    0.99 
  -5  11  -1   49.01    1.74 
  -7   6  -1  278.45    3.01 
  -7   5  -1    6.87    1.14 
  -8   4 -14    0.23    1.31 
  -9   7 -13    3.75    1.41 
  -9   5 -13    1.37    1.33 
 -10   8 -11   -0.66    1.54 
 -10   4 -11    5.38    1.63 
  -9  11 -10    1.59    1.34 
 -10   9 -10    1.16    1.56 
 -10   3 -10    1.76    1.46 
  -8   0 -10   10.06    1.27 
 -10  10  -8   11.81    1.81 
  -6  -2  -7    9.99    0.75 
 -10   9  -6    4.50    1.48 
 -10   3  -6   22.09    1.70 
  -8   0  -6   60.39    1.60 
  -7  -1  -6    2.37    0.89 
  -7  13  -5   -0.08    1.48 
  -8  12  -5    4.18    1.62 
 -10   8  -5    5.30    1.83 
 -10   4  -5    6.83    1.48 
  -5  14  -4    2.42    1.59 
  -8   1  -4   -0.11    1.10 
  -9   8  -3   30.25    1.87 
  -8   8  -2    1.20    1.42 
  -8   4  -2  212.71    2.66 
  -7   2  -2  146.27    1.94 
  -4  12  -1   11.44    1.19 
  -6  10  -1   23.27    1.46 
  -7   8  -1   21.34    1.39 
  -5   9   0    1.04    0.94 
 -10   6 -12   -0.58    1.22 
 -10   5 -12    2.17    1.58 
  -9  11 -11    2.41    1.25 
 -10   9 -11    1.19    1.47 
 -10  10 -10    2.11    1.43 
  -9   1 -10   14.97    1.51 
 -10  10  -9    2.47    1.59 
 -11   7  -9    2.57    1.78 
 -11   6  -9   30.68    2.22 
 -11   5  -9    1.33    1.50 
  -8  13  -8    7.24    1.44 
  -9  12  -8    3.71    1.45 
 -11   6  -8   -1.91    1.70 
 -10   2  -8    9.03    1.42 
  -8  13  -7    1.32    1.63 
 -11   7  -7    4.98    1.77 
 -11   6  -7   -0.28    1.64 
 -11   5  -7    2.06    1.90 
  -6  14  -5    5.00    1.64 
 -10   7  -4   62.77    2.34 
 -10   6  -4    4.49    1.52 
 -10   5  -4   -0.26    1.31 
  -6  -1  -4  219.82    2.02 
  -9   4  -3    3.25    1.13 
  -7   4  -1   41.53    1.28 
  -6   7   0   10.79    1.07 
  -6   5   0   58.16    1.48 
  -5   3   0    4.56    0.96 
  -3   9   1   11.35    0.83 
  -4   7   1   29.21    1.08 
  -4   6   1   69.41    1.26 
  -4   5   1   22.58    0.96 
 -10   8 -12    0.56    1.17 
  -9   2 -12    3.39    1.55 
 -10   3 -11    0.82    1.52 
  -8   0 -11   -0.24    1.09 
 -11   7 -10   23.41    2.02 
 -10   2 -10    0.14    1.75 
  -9  12  -9   -0.90    1.20 
 -11   8  -8    4.46    1.75 
 -11   4  -8    1.99    1.53 
  -7  14  -7    4.10    1.15 
 -11   4  -7   67.87    2.42 
  -8  13  -6    2.54    1.51 
 -11   6  -6    3.32    1.58 
 -11   5  -6   17.97    1.99 
 -10   2  -6   21.51    1.57 
  -6  -2  -6   18.15    0.88 
  -7  -1  -5  137.53    1.96 
  -8  12  -4   46.92    2.34 
 -10   8  -4    0.89    1.70 
 -10   4  -4   49.52    1.90 
  -9   2  -4   10.35    1.30 
  -6  13  -3    3.57    1.73 
  -7  12  -3    6.41    1.57 
  -8  11  -3   11.57    1.59 
  -9   9  -3    3.62    1.45 
  -6  12  -2    6.20    1.50 
  -7  11  -2   15.53    1.55 
  -8   3  -2   11.82    1.17 
  -7   9  -1    5.98    1.18 
  -6   2  -1   44.71    1.09 
  -5   1  -1   93.36    1.28 
  -6   8   0    0.29    0.92 
  -4   8   1    4.86    0.89 
  -9   3 -13   10.01    1.54 
 -10   9 -12    2.60    1.39 
 -10   4 -12    5.30    1.54 
 -10  10 -11    4.75    1.45 
  -9   1 -11   31.01    1.80 
 -11   8 -10   -0.68    1.53 
 -11   9  -9    1.18    1.49 
 -10  11  -8   -0.70    1.68 
 -11   9  -8   -0.06    1.64 
  -8  -1  -8   36.92    1.42 
 -10  11  -7    2.56    1.76 
 -11   9  -7    1.29    1.90 
  -7  14  -6    1.62    1.41 
 -11   8  -6   35.08    2.25 
 -10  10  -5    1.27    1.61 
 -11   6  -5    0.00    1.44 
  -9  11  -4    4.05    1.50 
 -10   9  -4    2.20    1.58 
  -5  13  -2   20.40    1.73 
  -8  10  -2   45.95    1.91 
  -9   7  -2   40.76    1.84 
  -9   6  -2    7.37    1.47 
  -8   6  -1  249.42    3.01 
  -7   3  -1    1.77    0.92 
  -6   4   0  130.40    1.82 
 -10   6 -13   -0.93    1.12 
 -10   3 -12    0.95    1.71 
 -11   8 -11    0.90    1.37 
 -11   7 -11   -1.37    1.50 
 -11   5 -11    7.88    1.48 
 -10   2 -11    2.99    1.50 
 -10  11 -10    5.07    1.47 
 -11   3  -9    5.97    1.61 
  -9   0  -9    0.25    1.18 
  -8  -1  -9   40.33    1.48 
 -11  10  -8    5.08    1.79 
 -10   1  -8   33.80    2.02 
 -11   3  -7    6.80    1.49 
  -9   0  -7   -0.26    0.94 
  -8  -1  -7   16.97    1.25 
 -10  11  -6    1.19    1.69 
 -11   9  -6    2.49    1.80 
  -8  13  -5    1.58    1.48 
  -9  12  -5    4.41    1.55 
 -11   8  -5    6.00    2.08 
 -11   5  -5   19.49    1.68 
  -6  14  -4   -0.26    1.45 
 -10   3  -4   85.77    2.29 
 -10   7  -3    2.04    1.60 
 -10   6  -3    1.08    1.38 
 -10   5  -3   24.66    1.73 
  -7   0  -3    0.05    0.92 
  -9   8  -2   61.24    2.10 
  -9   5  -2  163.87    2.58 
  -5  12  -1   11.99    1.38 
  -7  10  -1   71.86    2.08 
  -8   5  -1   68.41    1.83 
 -10   5 -13    1.62    1.14 
 -11   4 -11    4.43    1.51 
 -11   3 -10    4.56    1.62 
  -9   0 -10    3.22    1.26 
 -11  10  -9    2.08    1.37 
 -10   1  -9    8.38    1.47 
  -9  13  -8   11.23    1.42 
 -10  12  -8    5.66    1.64 
 -12   7  -8    6.25    1.97 
 -12   6  -8   -0.58    1.69 
  -9  13  -7   -0.18    1.30 
 -11  10  -7    8.38    1.84 
 -11   3  -6    9.13    1.59 
  -9   0  -6   -0.85    1.05 
  -8  -1  -6   12.51    1.20 
  -7  14  -5    2.54    1.34 
 -11   4  -5   14.72    1.65 
 -10  10  -4   -1.03    1.64 
 -11   6  -4    1.15    1.41 
  -8  12  -3    0.10    1.70 
 -10   8  -3    8.11    1.64 
 -10   4  -3    0.82    1.29 
  -9   2  -3  109.94    2.12 
  -9   4  -2   12.85    1.33 
  -8   2  -2   94.39    1.80 
  -7   1  -2  246.28    2.27 
  -7   7   0   10.28    1.11 
  -5   7   1    0.72    0.86 
  -5   6   1    0.91    0.85 
 -10   4 -13    5.16    1.33 
 -11   6 -12    0.31    1.30 
 -11   5 -12   -0.72    1.52 
 -11   9 -11    0.99    1.34 
 -11  10 -10   -0.32    1.15 
 -10   1 -10    1.18    1.14 
 -10  12  -9    1.19    1.22 
 -12   8  -9   -1.37    1.60 
 -12   7  -9    0.73    1.75 
 -12   6  -9   41.70    2.32 
 -11   2  -9    9.92    1.92 
 -12   8  -8    5.84    1.74 
 -12   5  -8    1.04    1.80 
  -7  -2  -8    0.62    0.74 
  -8  14  -7    7.87    1.19 
 -12   8  -7    3.70    1.78 
 -12   7  -7    4.02    1.63 
 -12   6  -7   19.76    2.21 
 -12   5  -7    6.04    1.71 
  -7  -2  -7   73.99    1.44 
  -9  13  -6   -0.72    1.26 
 -12   7  -6    6.90    1.60 
 -12   6  -6    9.12    1.99 
  -6  -2  -5   36.67    1.11 
  -8  13  -4   13.01    1.80 
  -9  12  -4    2.15    1.66 
 -11   8  -4   13.61    1.86 
 -11   7  -4    4.67    1.36 
 -11   5  -4    6.84    1.46 
  -7  -1  -4  124.11    1.84 
  -7  13  -3   -0.36    1.43 
  -9  11  -3   31.05    1.90 
 -10   9  -3    1.35    1.73 
  -7  12  -2    4.85    1.52 
  -6   0  -2  104.88    1.44 
  -8   9  -1   -0.89    1.16 
  -5  11   0    7.29    1.06 
  -7   8   0   12.71    1.14 
  -7   5   0   48.47    1.52 
  -6   3   0    4.24    0.94 
  -5   2   0   24.72    1.07 
  -5   8   1    3.27    0.99 
 -10   2 -12    2.48    1.51 
 -11   3 -11    3.17    1.63 
  -9   0 -11   -1.45    1.27 
 -12   8 -10   -0.44    1.53 
 -12   6 -10    2.16    1.60 
 -11  11  -9   15.11    1.65 
 -12   9  -9    6.29    1.58 
 -11  11  -8    0.28    1.47 
 -12   9  -8    7.41    1.63 
 -12   4  -8   -2.90    1.47 
 -11  11  -7    4.78    1.72 
 -12   9  -7   -0.17    1.81 
 -12   4  -7    8.78    1.72 
  -8  14  -6    0.14    1.29 
 -12   5  -6    7.23    1.78 
 -11   2  -6    7.93    1.51 
 -11  10  -5    0.40    1.68 
 -11   9  -4   17.29    1.87 
 -11   4  -4   15.41    1.68 
  -6  13  -2    0.43    1.41 
  -9  10  -2   -0.39    1.28 
 -10   7  -2   80.82    2.35 
  -7  11  -1    5.75    1.57 
  -7   2  -1    5.19    0.83 
  -6   1  -1   47.79    1.20 
 -10   3 -13    3.53    1.49 
 -12   7 -11    2.22    1.38 
 -10   1 -11   31.63    1.84 
 -12   9 -10   -1.23    1.40 
 -12   4 -10    1.48    1.32 
 -11   2 -10    0.74    1.48 
 -10   0  -8   82.05    2.25 
 -12   9  -6    2.91    1.89 
  -9  13  -5   -1.54    1.41 
 -10  12  -5    7.45    1.68 
 -12   8  -5    9.49    1.94 
 -12   7  -5   60.00    2.55 
 -12   6  -5    5.23    1.64 
 -12   5  -5   23.40    1.91 
 -10   1  -5    1.02    1.28 
  -8  -1  -5    0.98    0.87 
 -11   7  -3    2.02    1.65 
 -11   6  -3    2.88    1.56 
 -10   8  -2    7.83    1.52 
  -8  10  -1   41.04    1.92 
  -9   6  -1  118.49    2.38 
  -9   5  -1    6.54    1.36 
  -8   3  -1  288.08    2.75 
  -7   9   0    3.17    1.09 
  -7   4   0   93.68    1.69 
  -4  10   1    0.83    0.88 
 -12   8 -11   -0.51    1.17 
 -12   5 -11    0.73    1.40 
 -11   2 -11    3.92    1.65 
 -12  10  -9    3.08    1.31 
 -12   3  -9    4.29    1.29 
 -10   0  -9   -0.93    1.41 
 -12  10  -8   10.07    1.69 
 -11   1  -8   24.30    2.00 
  -9  -1  -8    1.53    1.04 
 -10  13  -7    1.31    1.45 
 -12  10  -7    1.51    1.51 
 -12   3  -7    9.29    1.70 
 -10   0  -7    0.15    1.11 
  -9  -1  -7   20.49    1.37 
  -8  14  -5    1.64    1.26 
 -11   2  -5    2.93    1.37 
 -11  10  -4    1.72    1.85 
 -11   3  -4   51.09    2.08 
  -8  13  -3   34.01    2.02 
  -9  12  -3    5.14    1.79 
 -11   8  -3   23.22    1.91 
 -11   5  -3   13.73    1.51 
  -9   1  -3   67.08    1.73 
  -8  12  -2   12.71    1.69 
 -10   4  -2   15.92    1.44 
  -8   6   0   58.24    1.75 
  -6   7   1    4.03    0.92 
  -6   6   1   35.28    1.23 
 -11   5 -13    2.06    1.30 
 -12   4 -11   -0.25    1.38 
 -12  10 -10   -0.62    1.10 
 -12   3 -10    1.70    1.45 
 -10   0 -10   13.57    1.39 
 -13   7  -9    4.23    1.63 
 -11   1  -9    5.87    1.39 
 -11  12  -8   10.77    1.45 
 -13   8  -8    1.05    1.56 
 -13   7  -8    1.51    1.76 
 -13   6  -8    5.56    1.80 
 -13   5  -8   -0.83    1.70 
 -13   7  -7    0.10    1.75 
 -11   1  -7   10.83    1.35 
 -10  13  -6    2.86    1.33 
 -12  10  -6    0.93    1.62 
 -12   3  -6   40.79    2.06 
 -10   0  -6    7.80    1.14 
  -9  13  -4    9.92    1.80 
 -10  12  -4    3.78    1.50 
 -12   8  -4   10.76    1.93 
 -12   7  -4    6.06    1.67 
 -12   6  -4    2.81    1.46 
 -12   5  -4   10.84    1.59 
 -10   1  -4   97.26    2.11 
 -10  11  -3    9.68    1.79 
 -11   9  -3    0.91    1.52 
 -11   4  -3   -0.30    1.29 
 -10   2  -3  101.95    2.24 
  -7  13  -2    0.58    1.53 
  -9   2  -2  106.08    2.03 
  -7   0  -2   11.41    1.02 
  -9   9  -1    1.12    1.20 
  -9   4  -1   74.43    1.92 
  -6  11   0   11.62    1.22 
  -7  10   0   35.14    1.69 
  -8   8   0   12.62    1.26 
  -7   3   0    0.59    0.95 
  -6   2   0   97.47    1.52 
  -6   8   1    5.15    0.97 
 -11   4 -13    9.36    1.33 
 -12   6 -12    4.48    1.18 
 -13   7 -10    4.56    1.48 
 -11   1 -10    0.81    1.50 
 -13   8  -9    0.53    1.40 
 -13   5  -9    1.04    1.69 
 -12   2  -9    4.21    1.66 
 -12  11  -8    1.24    1.28 
 -13   8  -7    5.51    1.65 
 -13   5  -7    3.22    1.74 
  -9  14  -6    0.96    1.30 
 -13   8  -6    4.28    1.80 
 -13   7  -6   -1.25    1.77 
 -13   6  -6   31.03    2.29 
 -13   5  -6   23.25    2.04 
  -9  -1  -6    4.41    1.07 
 -12  10  -5   -0.44    1.65 
 -12   3  -5   50.24    2.12 
  -7  -2  -5  185.78    2.11 
  -8  14  -4    0.03    1.47 
 -12   9  -4   18.57    2.09 
 -11   2  -4    0.14    1.36 
  -8  -1  -4   -0.77    0.94 
  -6  -2  -4   16.34    0.76 
 -10  10  -2    5.28    1.51 
 -10   3  -2    2.22    1.25 
  -7  12  -1    0.16    1.50 
  -8  11  -1    1.06    1.15 
  -8   2  -1   37.95    1.33 
  -7   1  -1    5.07    0.92 
  -8   9   0   10.25    1.55 
  -5  10   1    3.53    0.97 
 -11   2 -12    1.21    1.45 
 -12   3 -11    1.74    1.39 
 -13   8 -10    1.28    1.26 
 -13   5 -10   12.36    1.64 
 -13   9  -9   11.76    1.42 
 -13   4  -8    2.91    1.72 
 -13   9  -7    0.53    1.67 
  -8  -2  -7   88.17    1.71 
 -12  11  -6    1.05    1.48 
 -13   9  -6    3.70    1.90 
 -12   2  -6   57.31    2.09 
  -9  14  -5    0.07    1.29 
 -10  13  -5    0.24    1.27 
 -11  12  -5    7.80    1.58 
 -13   6  -5   13.68    1.80 
 -10   0  -5    1.46    1.12 
 -12   4  -4   63.84    2.14 
 -12   6  -3    0.26    1.61 
 -11   7  -2   10.45    1.47 
 -11   6  -2    1.45    1.33 
  -9  10  -1    4.44    1.69 
 -10   7  -1   10.39    1.48 
 -10   6  -1   90.25    2.30 
 -10   5  -1   17.75    1.59 
  -9   3  -1    3.96    1.17 
  -8   4   0  131.41    2.11 
  -6   9   1    3.48    0.96 
  -6   4   1  138.09    1.86 
  -5   3   1   20.79    0.97 
 -12   4 -12    0.92    1.38 
 -13   6 -11    0.81    1.22 
 -13   9 -10    0.09    1.34 
 -13   4 -10    1.54    1.38 
 -12   2 -10    2.75    1.37 
 -13  10  -8   22.75    1.76 
 -11   0  -8  104.38    2.51 
 -13  10  -7    0.07    1.56 
 -13   3  -7   17.93    1.78 
 -13   4  -6   68.58    2.40 
  -8  -2  -6   97.74    1.72 
 -13   8  -5    1.44    1.93 
 -13   5  -5   11.67    1.86 
  -9  -1  -5    6.67    1.01 
 -12  10  -4    2.66    1.77 
  -9  13  -3   -0.83    1.65 
 -10  12  -3   23.07    1.85 
 -12   8  -3    2.32    1.64 
 -12   5  -3    1.64    1.41 
  -9  12  -2    3.81    1.57 
 -11   4  -2    2.74    1.38 
 -10   9  -1   -0.09    1.54 
  -7  11   0    4.00    1.33 
  -9   6   0   24.01    1.56 
  -7   8   1    0.62    1.26 
  -7   7   1   15.04    1.14 
  -7   6   1   68.34    1.64 
  -4   6   2   22.83    0.86 
 -13   5 -11    2.04    1.27 
 -13   3  -9    1.67    1.51 
 -11   0  -9   -0.93    1.38 
 -14   7  -8   -2.14    1.58 
 -12   1  -7   12.43    1.56 
 -11   0  -7    1.42    1.36 
 -10  -1  -7   12.77    1.33 
 -11  13  -6   -0.16    1.36 
 -13  10  -6   10.78    1.85 
 -13   4  -5    2.59    1.87 
 -10  13  -4    8.26    1.46 
 -11  12  -4    1.20    1.35 
 -13   7  -4    1.21    1.64 
 -13   6  -4    1.96    1.52 
 -11  11  -3   27.09    2.02 
 -12   9  -3   14.89    1.96 
 -12   4  -3    8.95    1.48 
 -11   2  -3  100.18    2.36 
 -10   1  -3   47.40    1.52 
  -9   0  -3   -0.37    1.10 
  -8  13  -2    7.14    1.50 
 -10   2  -2   -1.94    1.33 
  -6  -1  -2   -0.22    0.76 
  -8  12  -1    2.24    1.58 
  -9  11  -1   20.64    1.77 
  -6   0  -1    1.32    0.92 
  -8  10   0  115.41    2.55 
  -9   8   0   21.27    1.49 
  -9   5   0   19.10    1.42 
  -8   3   0    1.06    1.10 
  -7   2   0  307.76    2.56 
 -12   3 -12    1.25    1.17 
 -13   4 -11    0.78    1.25 
 -12   2 -11    0.50    1.43 
 -13   3 -10    0.63    1.41 
 -11   0 -10    0.76    1.28 
 -14   7  -9    6.20    1.64 
 -14   6  -9   14.55    1.74 
 -12   1  -9    6.23    1.54 
 -13  11  -8    2.33    1.40 
 -14   8  -8   10.26    1.64 
 -14   6  -8    2.16    1.27 
 -14   5  -8    1.82    1.77 
 -14   8  -7    6.19    1.63 
 -14   7  -7    2.39    1.83 
 -14   6  -7    5.64    1.85 
 -14   7  -6    7.51    1.82 
 -14   6  -6    3.51    1.93 
 -11   0  -6   12.48    1.28 
 -10  -1  -6    0.17    1.19 
 -13  10  -5    2.72    1.65 
  -9  14  -4    1.81    1.53 
 -13   8  -4   37.34    2.10 
 -13   5  -4   34.95    1.97 
  -7  -2  -4   15.41    0.97 
 -11  10  -2   -0.65    1.47 
 -11   3  -2   10.49    1.43 
 -10  10  -1    0.52    1.88 
  -9   2  -1    5.18    1.09 
  -9   9   0    3.62    1.50 
  -9   4   0    3.06    1.21 
  -6   3   1   12.95    1.10 
  -4   5   2   28.08    0.90 
 -14   7 -10    0.14    1.14 
 -12   1 -10    1.30    1.58 
 -14   8  -9    0.41    1.39 
 -13   2  -9    1.96    1.73 
 -14   9  -8    6.72    1.48 
 -13   2  -8   19.04    1.82 
  -9  -2  -8   23.01    1.21 
 -13  11  -7    5.62    1.43 
 -14   9  -7    0.66    1.43 
 -14   4  -7   28.41    2.06 
 -13  11  -6    4.40    1.42 
 -14   8  -6   37.04    2.28 
 -11  13  -5    3.38    1.22 
 -12  12  -5    0.73    1.36 
 -13   3  -5   46.03    2.16 
 -11   0  -5    0.05    1.33 
 -13   9  -4   21.69    2.09 
 -12   2  -4    0.68    1.50 
 -12   3  -3    4.22    1.46 
 -12   7  -2    7.72    1.47 
 -11   7  -1   16.34    1.65 
 -11   6  -1   58.19    2.20 
 -11   5  -1    4.05    1.52 
 -10   3  -1    2.02    1.22 
  -8  11   0   -0.06    1.42 
  -6   1   0    0.53    0.65 
  -8   7   1    1.13    0.98 
  -7   4   1    2.48    0.78 
  -5   6   2    8.53    0.85 
 -13   3 -11   -0.77    1.21 
 -14   8 -10    1.84    1.17 
 -14   5 -10    7.76    1.55 
 -14   9  -9   15.59    1.66 
 -14   4  -9   -1.25    1.35 
  -9  -2  -7   50.03    1.47 
 -14   9  -6    1.42    1.58 
 -14   4  -6   27.85    2.19 
 -14   8  -5    1.52    1.83 
 -14   7  -5   29.69    2.04 
 -14   6  -5    1.11    1.37 
 -10  -1  -5   -1.36    1.07 
 -13  10  -4    2.24    1.63 
 -10  13  -3    1.36    1.39 
 -13   8  -3   15.40    2.05 
 -13   7  -3    7.64    1.86 
 -13   6  -3   11.20    1.50 
 -13   5  -3   -0.10    1.46 
  -6  -2  -3  176.48    1.70 
  -9  13  -2    8.54    1.60 
 -10  12  -2    1.21    1.50 
 -11  11  -2    0.57    1.73 
  -7   0  -1    0.47    0.90 
  -9  10   0   18.15    1.62 
 -10   8   0    3.91    1.37 
 -10   6   0    0.74    1.25 
  -7  10   1   14.72    1.34 
  -8   8   1    9.44    1.14 
  -8   5   1  126.01    2.14 
  -5   2   1   56.91    1.22 
  -5   5   2  113.71    1.62 
 -13   4 -12    5.83    1.27 
 -14   6 -11   -0.58    1.20 
 -14   4 -10    0.08    1.29 
 -13   2 -10   -0.10    1.47 
 -14  10  -8    8.27    1.54 
 -14   3  -8   15.21    1.72 
 -14  10  -7    1.47    1.32 
 -12   0  -7   -0.76    1.57 
 -14  10  -6   -1.85    1.63 
  -9  -2  -6   33.50    1.35 
 -14   9  -5   27.40    2.10 
 -14   4  -5    0.68    1.73 
 -13   2  -5    7.32    1.55 
 -12  12  -4    5.40    1.45 
 -14   7  -4   23.25    2.01 
 -14   6  -4    2.17    1.67 
 -13   3  -4   53.77    2.11 
 -12  11  -3    0.92    1.59 
 -13   9  -3    0.19    1.68 
 -13   4  -3   19.11    1.71 
 -11   1  -3   76.97    2.07 
 -10   0  -3   -1.08    1.20 
 -12   4  -2   21.08    1.43 
 -11   2  -2   80.20    2.08 
 -10   1  -2    5.00    1.25 
  -7  -1  -2  249.07    2.26 
  -9  12  -1    1.16    1.36 
 -10  11  -1   15.92    1.71 
 -11   4  -1   74.30    1.99 
 -10   9   0    3.38    1.84 
 -10   5   0   15.15    1.28 
  -9   3   0    4.55    1.27 
  -8   2   0    0.19    0.78 
  -7   3   1   21.65    1.18 
 -14   5 -11   -0.17    1.06 
 -14   3  -9   -1.88    1.36 
 -12   0  -9   -0.05    1.63 
 -15   7  -8   -0.64    1.52 
 -15   6  -8    2.04    1.54 
 -13   1  -8    4.44    1.65 
 -11  -1  -8   26.04    1.54 
 -15   7  -7    3.87    1.56 
 -15   6  -7   10.78    1.83 
 -13   1  -7   11.19    1.59 
 -11  -1  -7   11.96    1.49 
 -14   3  -6   32.08    2.13 
 -12   0  -6    6.72    1.43 
 -14   8  -4    6.22    2.00 
 -14   5  -4   -0.78    1.69 
 -12   2  -3   45.85    1.81 
 -12   3  -2    0.32    1.44 
  -9   0  -2    6.38    0.93 
 -11  10  -1   25.70    1.93 
 -12   7  -1   10.90    1.69 
 -10   2  -1   41.66    1.63 
  -9   1  -1    8.61    1.23 
 -10   4   0    3.53    1.34 
  -7   1   0    0.91    0.90 
  -9   7   1   38.91    1.62 
  -8   4   1    2.11    1.16 
  -5   9   2   20.57    1.06 
  -6   8   2   28.96    1.24 
  -6   7   2    6.90    0.86 
  -6   6   2   10.12    0.91 
 -14   4 -11   -0.08    1.31 
 -13   2 -11    1.69    1.45 
 -14   3 -10    1.39    1.30 
 -15   8  -9   -1.38    1.24 
 -15   7  -9   -1.05    1.18 
 -13   1  -9   12.29    1.56 
 -15   8  -8    3.02    1.39 
 -15   5  -8   39.23    2.18 
 -14   2  -8   14.88    1.90 
 -15   8  -7   -0.09    1.31 
 -15   5  -7    0.61    1.62 
 -14   2  -7   41.45    2.12 
 -15   8  -6   21.33    1.91 
 -15   7  -6    0.42    1.60 
 -15   6  -6    4.74    1.84 
 -15   5  -6    0.01    1.72 
 -13   1  -6    5.56    1.54 
 -11  -1  -6   33.73    1.55 
 -12  13  -5    6.64    1.16 
 -13  12  -5    1.19    1.51 
 -14  10  -5    1.60    1.56 
 -14   3  -5   57.36    2.50 
  -9  -2  -5    7.50    1.12 
 -14   9  -4    2.88    1.67 
 -14   4  -4   31.82    2.13 
 -13   2  -4    5.09    1.51 
 -10  -1  -4   95.62    1.94 
 -13   3  -3    3.57    1.51 
  -7  -2  -3  247.01    2.26 
 -11  12  -2   10.50    1.79 
 -13   7  -2    2.39    1.37 
 -13   6  -2    0.59    1.43 
 -13   5  -2   93.93    2.62 
 -12   5  -1    3.03    1.59 
 -11   3  -1   -2.39    1.04 
  -9  11   0    2.57    1.37 
 -10  10   0   52.34    2.22 
 -11   7   0   13.95    1.64 
  -8  10   1    5.53    1.32 
  -9   8   1    0.20    1.03 
  -9   5   1   14.37    1.43 
  -6   2   1    1.56    1.02 
 -13   1 -10   11.82    1.63 
 -12   0 -10   -1.81    1.40 
 -14   2  -9    8.83    1.55 
 -15   9  -8   -0.09    1.14 
 -15   4  -7    1.16    1.73 
 -10  -2  -7   20.66    1.26 
 -14  11  -6    0.30    1.10 
 -15   9  -6    1.68    1.51 
 -15   4  -6    5.32    1.83 
 -15   8  -5    0.89    1.77 
 -15   7  -5   18.02    1.96 
 -15   6  -5    7.32    1.84 
 -15   5  -5    1.51    1.72 
 -12   0  -5    0.64    1.24 
 -14  10  -4    1.08    1.60 
 -12  12  -3    3.08    1.47 
 -14   8  -3   10.24    1.95 
 -14   7  -3    0.71    1.47 
 -14   6  -3    1.27    1.39 
 -14   5  -3   10.52    1.80 
 -10  13  -2    9.75    1.70 
 -12  11  -2    2.08    1.51 
 -13   4  -2    3.38    1.39 
  -8  -1  -2    5.38    1.02 
 -10  12  -1    2.10    1.65 
 -11  11  -1    6.99    1.73 
 -12   4  -1   14.96    1.65 
  -8   0  -1    0.30    0.98 
 -11   5   0   35.26    1.85 
  -9   2   0   18.47    1.24 
  -9   9   1    0.30    1.38 
  -6   9   2    0.85    0.93 
  -7   6   2   11.03    1.14 
 -14   3 -11    0.55    1.23 
 -15   4  -9   39.86    2.02 
 -10  -2  -6   22.12    1.29 
 -15   9  -5    6.86    1.69 
 -14   2  -5   14.99    1.70 
 -11  -1  -5    3.56    1.01 
  -7  -3  -5   60.85    1.23 
 -12  13  -4   15.28    1.64 
 -13  12  -4    0.89    1.48 
 -15   7  -4   20.76    2.08 
 -14   3  -4   74.21    2.59 
 -14   9  -3    3.57    1.85 
 -14   4  -3   12.63    1.65 
 -12   1  -3  118.21    2.54 
 -11   0  -3    0.17    1.32 
 -12   2  -2   20.67    1.62 
 -10   0  -2  272.47    3.00 
 -11   2  -1   25.84    1.52 
  -6  -1  -1   48.27    1.17 
 -11   9   0    0.01    1.40 
 -11   4   0   21.68    1.66 
  -8   1   0   27.71    1.23 
  -7   2   1   36.34    1.21 
  -7   8   2   51.36    1.60 
 -15   4 -10   -0.33    1.11 
 -15   3  -9    2.64    1.50 
 -13   0  -8   28.55    1.81 
 -12  -1  -7   12.87    1.50 
 -15  10  -6    0.11    1.25 
  -8  -3  -6   40.01    1.18 
 -15   4  -5   56.87    2.33 
 -15   8  -4   14.14    1.96 
 -15   6  -4   -0.80    1.34 
 -13   1  -4    1.70    1.38 
  -9  -2  -4   11.58    1.09 
 -13   2  -3   72.73    2.18 
 -13  10  -2    1.77    1.53 
 -14   7  -2   31.09    2.30 
 -14   6  -2    3.78    1.80 
 -13   3  -2    0.60    1.32 
 -12  10  -1   23.86    1.94 
 -13   7  -1   -0.22    1.59 
 -12   3  -1   36.46    1.75 
 -10  11   0   -1.00    1.82 
  -6   0   0  138.49    1.66 
  -9  10   1   10.20    1.58 
 -10   8   1   -0.15    1.38 
 -10   5   1   11.54    1.37 
 -13   0  -9   -0.46    1.45 
 -16   7  -8   -1.72    1.25 
 -14   1  -8    7.86    1.64 
 -12  -1  -8   39.94    1.75 
 -16   7  -7    0.46    1.53 
 -16   6  -7    1.62    1.62 
 -16   5  -7    2.67    1.58 
 -14   1  -7   10.06    1.70 
 -16   7  -6   10.88    1.54 
 -16   6  -6    2.98    1.60 
 -14   1  -6    1.88    1.48 
 -13   0  -6   17.78    1.78 
 -12  -1  -6   -1.04    1.46 
 -15  10  -5    0.40    1.34 
 -15   3  -5   14.56    2.01 
 -10  -2  -5    4.62    1.26 
 -14  11  -4    3.65    1.26 
 -15   9  -4    2.06    1.62 
 -15   4  -4    3.67    2.06 
 -14   2  -4    1.71    1.74 
 -11  -1  -4  113.80    2.24 
 -14   3  -3    9.95    1.78 
 -12  12  -2    0.15    1.81 
 -14   8  -2    5.38    1.79 
 -14   5  -2   22.43    1.85 
  -9  -1  -2   -0.40    1.01 
  -6  -2  -2    7.29    0.85 
 -13   5  -1    4.77    1.65 
  -9   0  -1   -0.20    1.07 
  -9  12   0   31.97    1.78 
 -11  10   0   10.16    1.68 
 -12   7   0   18.74    1.72 
 -12   6   0   14.21    1.70 
 -10   2   0    2.21    1.20 
 -10   9   1    1.20    1.52 
  -9   3   1    1.54    1.17 
  -5   1   1  384.96    2.39 
  -8   8   2   18.15    1.38 
  -8   7   2   32.55    1.37 
  -8   6   2    1.70    1.05 
  -7   4   2   57.95    1.50 
  -5   3   2    4.25    0.80 
 -15   3 -10   12.82    1.57 
 -15   2  -8    3.67    1.49 
 -16   9  -7    2.50    1.26 
 -15   2  -7    4.94    1.45 
 -16   8  -6   37.60    1.99 
 -16   5  -6    9.55    1.80 
 -16   6  -5    0.86    1.73 
 -13   0  -5    1.23    1.22 
 -12  13  -3    7.16    1.26 
 -13  12  -3    0.83    1.26 
 -15   8  -3    8.59    1.92 
 -15   7  -3    1.54    1.90 
 -15   6  -3   -1.88    1.60 
 -15   5  -3   19.30    1.88 
 -11  13  -2    4.58    1.31 
 -13  11  -2   -0.48    1.43 
 -12   1  -2   51.06    1.97 
 -11  12  -1    1.20    1.35 
 -12  11  -1    1.12    1.61 
 -13   4  -1   38.47    1.93 
  -7  -1  -1    5.50    1.03 
 -12   9   0    3.13    1.69 
  -7   0   0  111.47    1.66 
 -10   4   1   79.98    2.06 
  -6   1   1  157.77    1.82 
 -14   1 -10   -0.74    1.55 
 -15   2  -9    2.00    1.29 
 -16   4  -8    1.52    1.22 
 -11  -2  -7   21.05    1.36 
 -16   9  -6    0.39    1.33 
 -16   4  -6   13.85    1.91 
 -11  -2  -6    6.09    1.13 
 -16   8  -5    1.97    1.54 
 -16   5  -5    0.07    1.83 
 -15   2  -5   13.22    1.92 
 -12  -1  -5    4.94    1.23 
  -8  -3  -5   40.20    1.15 
 -15  10  -4    4.95    1.54 
 -15   3  -4   52.89    2.44 
  -7  -3  -4  156.32    1.77 
 -14  11  -3   10.34    1.54 
 -15   9  -3    3.17    1.73 
 -15   4  -3    8.96    1.83 
 -14   2  -3   48.59    2.27 
 -13   1  -3   94.43    2.32 
 -12   0  -3   -0.52    1.25 
 -11   0  -2   48.06    1.76 
 -13  10  -1   21.92    2.03 
 -12   2  -1    2.60    1.40 
 -11   1  -1    6.97    1.39 
 -11  11   0    4.12    1.66 
  -9  11   1   68.44    2.18 
 -10  10   1   19.14    1.73 
 -11   8   1   27.00    1.63 
 -11   5   1    6.82    1.43 
  -7  10   2   -0.77    1.15 
  -8   9   2   11.35    1.28 
  -9   7   2   89.71    2.10 
  -9   6   2    5.73    1.33 
  -6   3   2   70.50    1.47 
 -16   4  -9   10.33    1.50 
 -16   3  -8   -0.02    1.50 
  -9  -3  -6   12.17    0.95 
 -16   9  -5   18.19    1.75 
 -16   4  -5   -1.05    1.75 
 -14  12  -4    3.81    1.25 
 -16   8  -4    8.28    1.81 
 -16   7  -4    7.53    1.79 
 -16   6  -4   16.57    1.95 
 -16   5  -4   -2.25    1.77 
 -14   1  -4   30.65    1.91 
 -10  -2  -4    1.21    0.90 
 -14  10  -2   14.69    1.62 
 -15   7  -2   25.58    2.23 
 -15   6  -2   -1.69    1.79 
 -14   3  -2    3.75    1.47 
  -7  -2  -2  146.56    1.79 
 -14   7  -1    4.65    1.65 
 -14   5  -1   -0.65    1.81 
 -13   3  -1   15.97    1.55 
 -10   0  -1   -0.36    1.15 
  -8  -1  -1   92.46    1.69 
 -10  12   0    8.38    1.65 
 -12  10   0   50.09    2.44 
 -13   7   0   20.58    1.91 
 -13   6   0    0.31    1.53 
 -11   2   0  148.30    2.55 
  -8   0   0  763.81    4.17 
 -11   9   1    2.07    1.73 
 -10   3   1    0.66    1.33 
  -9   2   1    9.42    1.30 
  -7   1   1   87.44    1.54 
  -9   8   2  122.55    2.43 
 -15   2 -10    3.30    1.30 
 -16   3  -9    3.56    1.38 
 -15   1  -8    3.34    1.65 
 -14   0  -8   30.79    1.88 
 -13  -1  -8    3.35    1.41 
 -15   1  -7   14.45    1.76 
 -13  -1  -7   12.73    1.70 
 -15   1  -6    8.97    1.62 
 -14   0  -6    4.02    1.70 
 -13  -1  -6    4.91    1.56 
 -16  10  -5    1.42    1.40 
 -16   3  -5   49.39    2.62 
 -11  -2  -5    1.63    1.04 
 -15  11  -4    5.23    1.43 
 -16   9  -4    1.07    1.52 
 -16   4  -4   54.17    2.63 
 -15   2  -4   -1.69    1.61 
 -12  -1  -4    1.18    1.13 
 -15   3  -3   37.73    2.31 
 -13  12  -2    6.66    1.62 
 -15   8  -2   27.42    2.13 
 -15   5  -2   24.15    2.19 
 -10  -1  -2    4.54    1.20 
 -12   3   0   -0.83    1.11 
 -11   4   1   31.95    1.74 
  -8  10   2   19.66    1.39 
  -9   9   2    1.28    1.36 
 -15   1  -9   -1.36    1.47 
 -14   0  -9    1.52    1.42 
 -17   7  -7    1.69    1.39 
 -17   5  -7   -0.73    1.35 
 -17   8  -6    7.80    1.41 
 -17   7  -6    2.16    1.27 
 -17   6  -6   21.00    2.00 
 -17   5  -6    4.16    1.64 
 -14   0  -5    0.42    1.36 
  -9  -3  -5   86.86    1.65 
  -8  -3  -4   85.24    1.55 
 -14  12  -3    8.53    1.22 
 -16   8  -3    3.69    1.61 
 -16   7  -3    4.50    1.92 
 -16   6  -3    1.56    1.74 
 -16   5  -3    6.79    1.88 
 -14   1  -3   80.10    2.49 
 -14  11  -2    2.41    1.30 
 -15   4  -2    0.69    1.52 
 -14   4  -1   56.49    2.08 
 -13   2  -1    4.60    1.54 
 -13   9   0    4.86    1.59 
 -10  11   1   48.66    2.20 
 -11  10   1    5.92    1.54 
 -12   6   1    8.44    1.49 
 -12   5   1    0.41    1.46 
 -10   7   2   73.14    2.01 
  -5   2   2   29.09    1.03 
 -16   2  -8    5.94    1.50 
 -16   2  -7   32.59    1.89 
 -12  -2  -6   54.85    2.01 
 -17   8  -5    1.24    1.26 
 -17   7  -5   31.02    1.93 
 -17   6  -5    4.17    1.60 
 -17   5  -5    1.31    1.56 
 -16  10  -4    3.43    1.23 
 -16   3  -4    5.33    1.86 
 -11  -2  -4    0.46    0.92 
 -16   9  -3   -0.65    1.50 
 -16   4  -3    0.71    1.77 
 -15   2  -3  113.03    3.01 
 -10  -2  -3   96.92    1.97 
 -14  10  -1    2.35    1.52 
 -15   7  -1    2.90    1.66 
 -14   3  -1   -0.73    1.37 
 -11   0  -1   -0.21    1.26 
  -9  -1  -1    9.53    1.22 
 -11  12   0   15.24    1.83 
 -12  11   0    3.85    1.52 
 -12   2   0    0.72    1.27 
 -11   1   0    1.14    1.25 
  -9   0   0  231.00    2.55 
 -11   3   1    7.58    1.45 
 -10   8   2   35.27    1.82 
  -6   2   2   10.64    1.12 
  -6   8   3    5.83    1.07 
  -6   7   3   79.32    1.50 
  -6   6   3   53.71    1.29 
  -5   5   3    8.73    0.87 
  -4   5   3    0.72    0.60 
 -16   2  -9    0.72    1.51 
 -17   4  -8   -0.59    1.33 
 -17   9  -5   16.89    1.65 
 -17   7  -4   -1.22    1.41 
 -13  -1  -4    0.59    1.35 
  -7  -3  -3    0.82    0.71 
 -15  10  -2    4.02    1.39 
 -16   6  -2    1.22    1.95 
 -15   3  -2    7.06    1.47 
 -11  -1  -2   20.27    1.49 
 -15   8  -1    0.15    1.80 
 -15   5  -1    1.65    1.76 
 -13  10   0    8.53    1.69 
 -14   7   0   19.29    1.87 
 -14   6   0    1.28    1.74 
 -14   5   0   33.19    2.16 
 -13   3   0    4.53    1.41 
  -6  -1   0    1.39    0.95 
 -12   9   1   11.36    1.84 
 -12   4   1    1.19    1.50 
  -9  10   2    3.52    1.23 
 -10   9   2   18.73    1.62 
 -10   4   2   22.40    1.49 
  -9   3   2    0.31    1.14 
  -7   2   2  142.68    1.98 
  -7   7   3   81.51    1.83 
  -7   6   3   55.10    1.48 
 -17   3  -8    6.91    1.46 
 -15   0  -8   41.79    2.13 
 -17   3  -7   -0.39    1.46 
 -15   0  -7   -1.05    1.39 
 -15   0  -6    1.67    1.75 
 -10  -3  -5  158.28    2.31 
 -17   8  -4   21.45    2.00 
 -17   5  -4   19.17    1.84 
 -16   2  -4    2.36    1.70 
  -9  -3  -4   72.09    1.63 
 -16   3  -3    4.33    1.95 
 -14  12  -2    2.11    1.42 
 -16   8  -2    0.37    1.78 
 -16   5  -2   36.11    2.19 
 -14   1  -2   10.68    1.72 
 -13   0  -2    6.35    1.49 
 -13  12  -1   -0.23    1.42 
 -15   4  -1   78.61    2.62 
 -14   2  -1   23.65    1.88 
 -10  -1  -1    2.85    1.16 
 -14   9   0    1.51    1.85 
 -10   0   0  764.69    4.88 
  -7  -1   0   -0.34    1.03 
 -11  11   1   19.85    1.88 
 -12  10   1    1.01    1.54 
 -13   8   1    5.09    1.67 
 -13   6   1    2.87    1.51 
 -13   5   1    2.97    1.58 
 -11   2   1    4.47    1.29 
  -6   0   1    0.98    0.87 
 -11   8   2   32.43    2.12 
 -11   7   2    1.97    1.19 
  -7   8   3    2.19    0.98 
  -8   7   3   51.21    1.71 
 -16   1  -8   19.22    1.97 
 -16   1  -7   12.46    1.62 
 -16   1  -6    2.06    1.59 
 -14  -1  -6    0.44    1.33 
 -17   3  -5   26.51    2.08 
 -15   0  -5   -0.31    1.41 
 -14  -1  -5    1.64    1.70 
 -17   4  -4    3.47    1.35 
 -12  -2  -4    0.35    1.26 
 -17   7  -3    0.63    1.59 
 -17   6  -3    1.36    1.59 
 -17   5  -3    0.82    1.72 
 -14   0  -3    0.90    1.39 
 -11  -2  -3  100.68    2.06 
  -8  -3  -3    2.51    0.87 
 -15  11  -2    1.22    1.17 
 -15   2  -2   57.49    2.44 
 -14  11  -1    0.65    1.30 
 -12   0  -1   -1.69    1.39 
 -12  12   0    5.72    1.46 
 -13  11   0    3.73    1.81 
 -12   1   0   18.70    1.58 
 -12   3   1   26.39    1.51 
 -10   1   1   77.45    1.92 
  -7   0   1    0.50    0.93 
 -10  10   2   -0.84    1.38 
  -8   2   2   23.88    1.17 
  -8   8   3    9.15    1.21 
  -8   5   3   43.32    1.59 
  -6   4   3   14.54    1.04 
  -5   4   3    2.78    0.74 
 -17   3  -9    1.45    1.24 
 -17   2  -7   33.18    2.10 
 -18   7  -6    2.19    1.33 
 -18   6  -6    4.39    1.53 
 -18   5  -6    0.54    1.27 
 -17   2  -6    8.58    1.63 
 -13  -2  -6   43.21    1.97 
 -11  -3  -6    8.03    1.04 
 -18   7  -5   25.28    1.75 
 -18   6  -5    0.11    1.46 
 -16   1  -5    5.40    1.66 
 -17   3  -4   22.94    2.08 
 -17   4  -3    5.08    1.92 
 -16   2  -3   12.83    1.83 
 -16   3  -2    2.10    1.65 
 -12  -1  -2   53.61    1.94 
 -15  10  -1    4.92    1.47 
 -16   7  -1   -0.32    1.81 
 -16   6  -1   78.37    2.95 
 -14  10   0   19.17    1.96 
 -15   7   0   16.26    1.82 
 -15   6   0   13.96    1.86 
 -14   3   0    0.37    1.40 
 -13   9   1   -0.17    1.61 
 -13   4   1   11.66    1.75 
  -8   0   1    0.75    0.97 
 -11   9   2    0.79    1.36 
  -9   2   2    3.72    1.23 
  -9   7   3   76.55    2.02 
 -16   1  -9    4.60    1.33 
 -17   2  -8    6.70    1.32 
 -18   4  -7    3.05    1.22 
 -18   4  -6    3.86    1.39 
 -18   5  -5    3.68    1.65 
 -13  -2  -5    5.64    1.48 
 -11  -3  -5   60.95    1.74 
 -18   7  -4    6.17    1.46 
 -18   6  -4    1.03    1.29 
 -14  -1  -4   29.15    1.74 
 -10  -3  -4   82.30    1.80 
 -17   9  -3    1.93    1.31 
  -9  -3  -3   16.74    1.21 
 -17   7  -2    1.44    1.66 
 -17   6  -2    3.67    1.86 
 -16   8  -1    0.65    1.67 
 -16   5  -1    0.84    1.74 
 -14   1  -1    3.74    1.63 
 -11  -1  -1    6.03    1.28 
  -8  -2  -1   36.35    1.31 
 -15   5   0   39.83    2.32 
 -11   0   0   19.05    1.39 
 -12  11   1   15.23    1.87 
 -12   2   1  117.94    2.59 
 -12   8   2    5.06    1.75 
  -6   1   2    1.23    1.08 
  -8   9   3   50.00    1.60 
 -16   0  -7    0.38    1.65 
 -18   4  -5    1.87    1.56 
 -18   8  -4    6.51    1.54 
 -18   5  -4    3.90    1.57 
 -17   2  -4    9.38    1.95 
 -12  -2  -3   45.22    1.70 
 -17   8  -2    1.99    1.66 
 -17   5  -2   45.30    2.41 
 -16   2  -2    3.32    1.82 
 -15   1  -2   15.94    1.60 
 -14   0  -2  138.16    2.96 
 -14  12  -1    3.56    1.31 
 -16   4  -1   17.99    1.98 
 -15   2  -1   20.01    1.94 
 -15   4   0   18.78    1.96 
 -14   2   0    0.58    1.41 
 -13   1   0    2.90    1.47 
 -13  10   1    1.75    1.45 
 -11   1   1  119.95    2.40 
  -9   0   1   -0.06    1.08 
 -11  10   2    9.63    1.65 
 -12   9   2    1.29    1.66 
 -12   4   2   68.89    2.22 
 -11   3   2    8.06    1.27 
 -10   2   2   14.03    1.47 
  -7   1   2   44.41    1.36 
  -5   1   2  133.50    1.57 
 -10   7   3   23.02    1.81 
 -16   0  -8   30.90    2.00 
 -18   3  -7   -1.43    1.28 
 -17   1  -7    9.42    1.79 
 -17   1  -6    6.80    1.65 
 -15  -1  -6    8.71    1.54 
 -16   0  -5   -1.12    1.55 
 -15  -1  -5    2.17    1.86 
 -18   4  -4   22.00    1.93 
 -13  -2  -4    4.30    1.49 
 -11  -3  -4   51.63    1.78 
 -18   6  -3    1.38    1.45 
 -17   4  -2   -0.22    1.77 
  -7  -3  -2   12.79    0.95 
  -6  -3  -2    1.35    0.61 
 -15  11  -1    0.60    1.12 
 -14  11   0    3.63    1.34 
 -15   3   0    1.14    1.51 
 -12   0   0  260.93    3.47 
 -14   9   1    4.18    1.60 
 -14   4   1   22.97    2.08 
 -13   7   2    0.12    1.54 
  -8   1   2   18.48    1.25 
  -9   9   3    4.27    1.21 
 -10   8   3    0.52    1.43 
  -7   3   3   43.92    1.43 
 -17   1  -5    5.53    1.43 
 -18   3  -4   20.85    1.97 
 -16   0  -4    1.59    1.57 
 -18   5  -3    1.73    1.31 
 -18   4  -3    3.32    1.71 
 -17   2  -3   18.26    2.01 
 -10  -3  -3   49.47    1.54 
 -17   3  -2   -0.38    1.89 
 -16  10  -1    9.51    1.45 
 -17   7  -1   -0.64    1.74 
 -17   6  -1   58.12    2.70 
 -17   5  -1    2.96    1.95 
 -15  10   0    3.82    1.49 
 -16   6   0    3.49    1.88 
 -13   2   1   25.04    1.71 
 -12   1   1  141.20    2.75 
 -10   0   1   -0.45    1.20 
 -13   5   2   64.41    2.33 
 -12   3   2   47.41    2.07 
 -11   2   2   19.62    1.68 
  -9   1   2    7.54    1.22 
  -8   3   3   54.33    1.64 
   3  -4  -1   25.38    1.05 
  -3  -5  -1    3.76    0.99 
  -3  -6  -1  229.18    2.52 
   3  -6  -1   50.76    1.56 
  -2  -7  -1   46.50    1.66 
   2  -7  -1   48.16    1.73 
   6  -7   0   11.23    1.29 
   2 -10   0  128.79    2.93 
   4 -11   1   49.39    2.41 
   9  -8   2   60.58    1.92 
  10  -8   3    7.07    1.21 
  -6 -13   4   -4.90    1.86 
  -3 -14   4   -0.93    2.04 
   3 -14   4    1.02    2.05 
   7 -13   5    1.15    1.70 
  -9 -12   6    0.59    1.28 
   9 -12   6    0.62    1.48 
  -6 -14   6    0.20    1.45 
  -1 -15   6    2.26    1.56 
   2 -15   6    1.31    1.74 
   8 -13   7    0.84    1.39 
   6 -14   7   -0.76    1.34 
   3 -15   7    0.07    1.29 
  -3  -7  -1   42.58    1.63 
   3  -7  -1   38.87    1.63 
  -1  -8  -1    1.63    1.47 
   0  -8  -1    1.88    1.11 
   1  -8  -1   41.52    1.75 
   5  -9   0    1.36    1.54 
  -3 -10   0   38.23    2.04 
   3 -10   0   36.23    2.16 
  -7  -9   1   14.54    1.53 
  -6 -10   1    0.28    1.34 
  -2 -12   1    4.18    2.06 
   0 -12   1   45.18    2.31 
  -2 -13   2    4.96    2.14 
  -1 -13   2   -2.28    2.10 
   0 -13   2    0.34    1.64 
   1 -13   2    5.83    1.58 
   2 -13   2   -0.23    1.89 
  -9 -10   3   -0.56    1.23 
   9 -10   3   11.96    1.74 
  -8 -11   3    2.13    1.91 
   8 -11   3    9.23    1.92 
  -5 -13   3    2.83    1.93 
   0 -14   3   -0.84    2.07 
   8 -12   4   49.07    2.70 
   4 -14   4   -0.37    2.00 
  -1 -15   5    0.33    1.85 
   0 -15   5    1.57    1.94 
   1 -15   5    0.20    1.77 
  -8 -13   6    1.23    1.49 
   8 -13   6    2.57    1.48 
  -3 -15   6   -0.65    1.60 
   3 -15   6    0.26    1.78 
  -4 -15   7   -1.83    1.35 
   4  -6  -1   68.42    1.64 
  -6  -8   0    1.34    1.22 
  -5  -9   0    2.04    1.30 
  -1 -11   0    4.73    1.73 
   0 -11   0   -0.44    1.65 
   8  -8   1    0.48    1.13 
   5 -11   1   51.26    2.38 
  -3 -12   1    1.17    1.83 
   3 -12   1    1.06    2.17 
   7 -11   2   16.09    1.75 
  -3 -13   2   -2.28    2.12 
   3 -13   2   -2.37    2.00 
  -7 -12   3    1.55    1.76 
   7 -12   3    6.69    1.57 
  -1 -14   3   15.26    2.13 
   1 -14   3   11.92    2.06 
   2 -14   3    1.44    2.31 
  10 -11   5    1.95    1.67 
   9 -12   5    3.20    1.83 
  -3 -15   5    2.88    1.79 
  -2 -15   5    0.24    1.37 
   2 -15   5    1.25    1.35 
   3 -15   5    3.01    1.82 
   4 -15   6   -0.74    1.60 
  -7 -14   7    0.63    1.47 
  -5 -15   7   -1.61    1.51 
   4  -7  -1   27.31    1.58 
   3  -8  -1   48.33    1.85 
   0  -9  -1   40.35    1.92 
   1  -9  -1   16.02    1.68 
   7  -5   0   44.61    1.23 
   7  -6   0    4.38    0.88 
  -2 -11   0    3.93    1.87 
  -8  -8   1    8.69    1.18 
   9  -9   2   13.19    1.43 
  -6 -12   2   23.76    2.18 
   4 -13   2    1.56    2.11 
  10  -9   3    4.10    1.35 
  -3 -14   3    9.51    2.12 
   7 -13   4   22.65    2.20 
  -5 -14   4   -1.19    1.60 
   5 -14   4    3.81    2.05 
  -1 -15   4    1.41    1.89 
   0 -15   4   25.43    2.41 
  -8 -13   5    0.61    1.88 
   8 -13   5    1.79    1.63 
  -7 -14   6   -0.70    1.72 
   0 -16   7    0.93    1.49 
  -2  -9  -1    3.12    1.57 
   2  -9  -1    4.57    1.28 
   7  -4   0   97.21    1.36 
  -7  -5   0   46.71    1.13 
  -7  -6   0    4.61    0.88 
   7  -7   0    7.70    1.14 
   5 -10   0   11.50    1.69 
  -3 -11   0    0.34    1.70 
   3 -11   0    1.53    1.87 
   9  -6   1  116.71    1.95 
   8  -9   1   -0.66    1.58 
  -7 -10   1   14.79    1.82 
   7 -10   1   72.64    2.34 
   4 -12   1   11.52    1.79 
  10  -7   2   81.33    1.84 
  -9  -9   2   -0.44    0.97 
  -6 -13   3   -0.85    1.83 
   4 -14   3    7.28    2.22 
  -2 -15   4   -0.01    1.93 
   4 -15   5    0.43    1.74 
  -5 -15   6    0.22    1.39 
   0 -16   6    1.87    1.69 
  -1 -16   7    0.24    1.33 
   1 -16   7    1.88    1.18 
   5  -7  -1   -0.63    1.24 
  -3  -9  -1    1.47    1.41 
   0 -10  -1   13.72    1.81 
   1 -10  -1    4.32    1.51 
   7  -8   0    9.65    1.25 
  -6  -9   0    7.46    1.22 
  -5 -10   0   12.08    1.61 
   4 -11   0    2.42    1.85 
   9  -5   1    6.75    0.84 
   9  -7   1    4.62    1.15 
  -8  -9   1    3.73    1.28 
  -2 -13   1    7.46    2.10 
   0 -13   1    1.21    1.56 
   1 -13   1   -0.87    1.74 
   2 -13   1    3.71    2.03 
   8 -11   2   15.08    2.01 
   7 -12   2    3.77    1.84 
  -5 -13   2    3.40    1.71 
   5 -13   2   20.00    2.10 
   1 -14   2    4.13    1.97 
   2 -14   2    1.87    1.82 
  -8 -12   3    3.82    1.83 
   8 -12   3   -2.07    1.88 
  10 -11   4    3.10    1.80 
   9 -12   4    2.66    1.77 
  -6 -14   4    0.26    1.72 
  -3 -15   4    1.94    1.93 
   3 -15   4   -1.52    1.83 
   7 -14   5    1.17    1.60 
   5 -15   5    0.34    1.54 
   9 -13   6    0.88    1.30 
  -1 -16   6    0.21    1.49 
   1 -16   6   -0.89    1.34 
   2 -16   6    4.13    1.61 
  -5  -5  -1   15.61    1.01 
  -5  -6  -1   46.46    1.43 
  -5  -7  -1    8.06    1.27 
   5  -8  -1    1.56    1.39 
  -1 -10  -1   22.72    1.75 
   2 -10  -1    2.44    1.62 
  -7  -8   0   10.10    1.39 
  -2 -12   0   31.99    2.36 
  -1 -12   0   36.65    2.51 
   0 -12   0   27.67    1.88 
   1 -12   0   34.17    2.23 
   2 -12   0   30.96    2.25 
   7 -11   1    7.08    1.88 
  -5 -12   1   17.93    1.88 
  -3 -13   1    1.69    2.02 
   3 -13   1    1.25    2.04 
  10  -8   2    8.32    1.16 
   9 -10   2    2.25    1.46 
  -8 -11   2   25.69    2.12 
  -3 -14   2   -0.44    1.97 
  10 -10   3   11.72    1.55 
  -7 -13   3    0.00    1.86 
   7 -13   3    0.75    1.59 
  -5 -14   3    0.88    1.63 
   5 -14   3   22.53    2.39 
  -1 -15   3    0.72    1.93 
   0 -15   3    5.24    2.14 
   1 -15   3    0.40    1.87 
   2 -15   3    0.35    2.06 
   8 -13   4   12.48    1.89 
   4 -15   4    4.35    1.97 
  -5 -15   5    1.11    1.56 
  -1 -16   5    0.93    1.62 
   0 -16   5    0.97    1.44 
   1 -16   5   -0.08    1.45 
  -6 -15   6   -0.12    1.36 
   6 -15   6    0.33    1.49 
   3 -16   6    0.73    1.56 
   5  -4  -1  433.58    2.68 
  -5  -8  -1    0.20    1.26 
  -3 -10  -1   50.15    2.12 
   3 -10  -1   25.18    2.05 
   7  -9   0    0.73    1.33 
  -6 -10   0   93.22    2.47 
   5 -11   0   12.91    1.80 
  -3 -12   0   66.40    2.62 
   3 -12   0   65.07    2.99 
   9  -8   1   -0.04    1.01 
   8 -10   1   41.81    2.16 
   4 -13   1   -1.17    1.91 
  -6 -13   2   -0.22    2.06 
  -2 -15   3   -0.90    1.86 
   3 -15   3   -2.11    1.90 
   7 -14   4    3.26    1.64 
   5 -15   4   22.44    2.15 
  -2 -16   5    0.95    1.46 
   2 -16   5   -1.80    1.46 
   4 -16   6    0.81    1.32 
   0  -5  -2   81.04    1.56 
   1  -5  -2  396.79    2.93 
  -1  -6  -2    1.12    1.11 
   1  -6  -2   31.61    1.20 
   2  -6  -2  134.93    2.11 
  -1  -7  -2   50.90    1.73 
   0  -7  -2  401.83    3.50 
   2  -7  -2   45.15    1.74 
   0  -8  -2    6.43    1.43 
   6  -6  -1   36.23    1.32 
   6  -7  -1    2.94    1.20 
   5  -9  -1    0.57    1.53 
  -1 -11  -1   52.17    2.38 
   2 -11  -1    6.43    1.85 
   8  -5   0   29.09    1.16 
   8  -6   0   55.58    1.56 
   8  -7   0   19.76    1.39 
  -7  -9   0    2.26    1.30 
  -5 -11   0   10.42    1.71 
   4 -12   0    2.27    2.00 
  -8 -10   1    5.60    1.56 
  -6 -12   1    0.51    1.61 
   0 -14   1    1.67    1.85 
   8 -12   2   14.76    2.38 
   9 -12   3    7.45    1.84 
  -6 -14   3    1.46    1.90 
  -3 -15   3    1.65    1.93 
  -5 -15   4    6.23    1.68 
  -1 -16   4    0.82    1.87 
   0 -16   4   -0.35    1.56 
   1 -16   4    0.96    1.58 
   8 -14   5    0.53    1.44 
  -6 -15   5   -1.30    1.44 
   3 -16   5    0.16    1.60 
  -1  -5  -2  271.96    2.58 
   2  -5  -2  252.88    2.48 
  -2  -6  -2   83.26    1.79 
  -2  -7  -2   59.85    1.77 
   1  -8  -2  213.26    2.89 
   2  -8  -2   15.51    1.65 
   6  -5  -1    6.81    0.95 
  -2 -11  -1    4.46    1.87 
   3 -11  -1   52.79    2.54 
   8  -8   0   12.61    1.26 
   7 -10   0   34.50    1.86 
  -1 -13   0   -1.64    2.05 
   0 -13   0   -2.72    1.92 
   1 -13   0   -3.37    1.73 
  -9  -8   1    0.36    0.95 
   5 -13   1    2.91    2.02 
  -2 -14   1    7.56    2.15 
   1 -14   1   -1.36    1.41 
   2 -14   1    2.65    1.89 
   9 -11   2    7.35    1.63 
   7 -13   2   -0.65    1.59 
   5 -14   2    3.88    2.12 
  -1 -15   2    3.94    2.01 
   0 -15   2    1.21    2.13 
   1 -15   2    3.57    1.92 
  10 -11   3    7.97    1.87 
  10 -12   4    2.95    1.71 
   9 -13   4   13.39    1.94 
  -2 -16   4    0.94    1.67 
   2 -16   4   -1.58    1.55 
   4 -16   5   -0.09    1.35 
  -2  -5  -2  203.02    2.27 
   3  -6  -2    1.17    1.24 
  -3  -7  -2   -0.60    1.26 
   3  -7  -2    2.25    1.03 
  -2  -8  -2   11.03    1.52 
   1  -9  -2    0.50    1.49 
  -6  -6  -1  204.83    2.30 
  -6  -7  -1   17.20    1.14 
   5 -10  -1    3.51    1.58 
  -3 -11  -1   20.18    2.01 
  -8  -7   0   17.00    1.09 
   8  -9   0    9.37    1.70 
  -6 -11   0    9.73    1.89 
   5 -12   0   55.48    2.67 
  -2 -13   0    0.24    1.95 
   7 -12   1    1.05    1.67 
  -5 -13   1   -1.88    1.62 
  -3 -14   1   10.22    2.11 
   3 -14   1    6.12    2.26 
  10 -10   2    5.30    1.72 
  -7 -13   2    0.28    1.90 
  -5 -14   2    2.05    1.61 
  -8 -13   3   14.57    2.10 
   7 -14   3    4.80    1.79 
   5 -15   3    1.94    1.78 
   8 -14   4    1.98    1.47 
  -6 -15   4    0.50    1.66 
   3 -16   4    3.62    1.69 
   7 -15   5    6.17    1.41 
  -1  -4  -2  222.45    2.10 
   0  -4  -2  173.37    1.80 
   1  -4  -2  312.39    2.41 
   3  -5  -2  527.09    3.42 
  -3  -6  -2   18.49    1.31 
   4  -7  -2   74.72    1.99 
  -3  -8  -2   19.90    1.66 
  -2  -9  -2    7.85    1.62 
  -6  -8  -1   14.30    1.19 
  -5 -10  -1    2.73    1.48 
  -1 -12  -1    5.81    2.05 
   1 -12  -1   -1.02    1.70 
   2 -12  -1    6.93    1.96 
  -8  -8   0   12.10    1.18 
  -7 -10   0   35.69    1.85 
  -5 -12   0   53.61    2.49 
  -3 -13   0    0.90    1.84 
   4 -13   0    5.11    2.04 
  10  -7   1    8.14    1.19 
  -9  -9   1   -0.26    0.93 
  -8 -11   1    2.98    1.87 
  -7 -12   1    3.81    1.81 
   4 -14   1    1.20    2.07 
  -7 -14   3    2.07    2.05 
  -5 -15   3    1.56    1.62 
  -1 -16   3    3.89    1.91 
   0 -16   3   -1.85    1.71 
   1 -16   3    6.45    1.60 
   2 -16   3   -1.63    1.65 
   4 -16   4   -0.46    1.45 
  -7 -15   5   -0.42    1.55 
   2  -4  -2   54.92    1.37 
  -3  -5  -2  579.43    3.46 
   4  -6  -2   23.43    1.32 
  -3  -9  -2   28.62    1.75 
  -1 -10  -2    0.50    1.76 
   1 -10  -2    2.03    1.27 
   2 -10  -2   31.00    2.04 
   6  -4  -1  140.40    1.61 
   7  -6  -1   68.90    1.62 
   7  -7  -1   16.47    1.18 
   7  -8  -1    0.76    1.10 
   3 -12  -1   -0.18    2.13 
   8  -4   0  130.63    1.50 
   8 -10   0  112.04    3.01 
   7 -11   0    5.28    1.60 
  10  -8   1    0.10    1.02 
  -6 -13   1   20.61    2.18 
   5 -14   1    0.96    2.00 
   9 -12   2    4.58    1.70 
  -6 -14   2    2.60    1.74 
   4 -15   2   -1.68    1.90 
   9 -13   3   -0.52    1.94 
  -2 -16   3    0.54    1.69 
   3 -16   3    6.36    1.89 
  -8 -14   4    0.67    1.68 
   7 -15   4   -0.57    1.40 
  -4 -16   4   -0.32    1.55 
   9 -14   5    0.94    1.22 
  -2  -4  -2   33.98    1.17 
   4  -5  -2   28.82    1.32 
   4  -9  -2   23.13    1.76 
   7  -9  -1   14.65    1.66 
  -5 -11  -1   50.00    2.40 
  -3 -12  -1   -0.31    1.79 
   4 -12  -1   23.61    2.39 
   9  -7   0    3.06    1.12 
  -8  -9   0    8.24    1.26 
  -7 -11   0    3.39    1.72 
  -6 -12   0   27.95    2.33 
  -2 -14   0    7.81    2.20 
  -1 -14   0    6.01    2.09 
   0 -14   0   -0.81    1.52 
   1 -14   0    3.69    1.95 
   2 -14   0    6.28    1.97 
   9 -11   1   20.65    1.89 
   8 -12   1    4.45    1.96 
   7 -13   1    9.11    1.77 
  -1 -15   1    4.93    2.12 
   0 -15   1    7.51    1.69 
   2 -15   1    8.97    2.16 
  10 -11   2    0.39    1.65 
   7 -14   2   14.29    2.09 
   5 -15   2    0.21    1.90 
  10 -12   3   24.44    1.83 
   8 -14   3    1.40    1.61 
  -6 -15   3    3.42    1.79 
   4 -16   3   -0.31    1.63 
   3  -4  -2   14.12    1.02 
   5  -7  -2   95.25    2.11 
   5  -8  -2  153.17    2.72 
  -3 -10  -2    0.97    1.64 
   4 -10  -2    2.02    1.67 
   0 -11  -2   11.29    1.51 
   7  -5  -1    1.79    0.83 
  -7  -7  -1   25.99    1.31 
  -1 -13  -1   -1.72    2.00 
   0 -13  -1    2.46    1.88 
   1 -13  -1   -0.10    1.74 
   2 -13  -1   10.25    2.04 
   9  -6   0   23.78    1.14 
   9  -8   0   21.34    1.32 
   7 -12   0  118.34    3.07 
  -5 -13   0    0.84    1.74 
   3 -14   0   17.48    2.22 
  10  -9   1    0.04    1.37 
  -5 -14   1    1.71    1.63 
  -3 -15   1    4.17    2.10 
   3 -15   1    4.61    1.96 
  -8 -13   2   31.70    2.25 
  -5 -15   2   14.24    1.97 
  -1 -16   2    2.00    1.82 
   0 -16   2    2.36    1.81 
   1 -16   2    0.19    1.60 
   2 -16   2   -0.40    1.75 
  -4 -16   3    0.20    1.46 
   9 -14   4   -0.68    1.23 
  -7 -15   4    1.24    1.33 
  -5 -16   4    1.19    1.28 
  -1 -17   4    1.77    1.40 
   0 -17   4   -0.16    1.47 
   1 -17   4    2.50    1.35 
   2 -17   4   -1.58    1.44 
  -3  -4  -2    2.22    0.81 
  -5  -7  -2  192.43    2.61 
  -2 -11  -2    5.56    1.87 
   3 -11  -2    4.47    1.97 
  -7  -6  -1  277.83    2.60 
  -7  -8  -1   20.36    1.32 
   5 -12  -1   15.85    1.98 
  -2 -13  -1    6.25    2.03 
   3 -13  -1    1.01    2.01 
   8 -11   0    0.44    1.76 
   4 -14   0   -0.72    1.99 
  10 -10   1    0.94    1.53 
  -8 -12   1   13.01    2.06 
  -7 -13   1   10.33    1.84 
   4 -15   1   11.52    1.99 
  -7 -14   2    2.44    1.72 
  -2 -16   2   -0.62    1.90 
   3 -16   2    3.40    1.75 
  -8 -14   3    0.08    1.78 
   7 -15   3    7.88    1.55 
   8 -15   4   -1.56    1.45 
   6 -16   4    1.54    1.36 
   0  -7  -3    5.08    1.27 
   1  -7  -3   53.67    1.78 
   0  -8  -3    3.52    1.44 
  -5  -6  -2    9.94    1.28 
   5 -10  -2   33.31    1.97 
  -3 -11  -2   10.91    1.81 
   4 -11  -2   -1.85    1.84 
  -1 -12  -2    3.06    2.02 
   0 -12  -2    3.48    1.73 
   1 -12  -2    0.56    1.65 
   2 -12  -2   20.31    2.01 
   8  -7  -1    0.59    1.01 
   8  -8  -1   10.76    1.23 
  -7  -9  -1    6.61    1.20 
  -6 -11  -1   20.40    1.99 
  -5 -12  -1   12.98    1.94 
  -3 -13  -1   -1.07    1.85 
   4 -13  -1    0.15    2.06 
   9  -5   0   18.53    0.94 
   9 -10   0   17.50    1.80 
  -7 -12   0  116.84    3.09 
   5 -14   0    2.96    1.90 
   0 -15   0    1.51    2.10 
   1 -15   0    0.82    1.88 
   9 -12   1   -1.73    1.86 
   8 -13   1   16.86    1.94 
  -6 -14   1   -0.15    1.66 
   5 -15   1    7.77    2.28 
  10 -12   2    1.92    1.71 
   9 -13   2    4.26    1.79 
   9 -14   3   14.71    1.81 
  -7 -15   3    0.66    1.72 
  -5 -16   3    3.64    1.38 
   0 -17   3    0.66    1.53 
   1 -17   3   -0.23    1.31 
   2 -17   3    4.43    1.81 
   0  -6  -3  132.63    2.13 
   1  -6  -3   25.30    1.41 
   2  -7  -3   13.74    1.53 
  -2  -8  -3    9.21    1.51 
   2  -8  -3    4.59    1.45 
  -1  -9  -3    3.29    1.65 
   0  -9  -3   13.99    1.65 
   2  -9  -3  168.30    3.07 
   6  -6  -2   11.74    1.10 
   3 -12  -2    1.04    1.95 
   7  -4  -1    2.27    0.73 
   8  -6  -1   50.36    1.52 
   8  -9  -1    4.90    1.49 
  -7 -10  -1   72.05    2.36 
   7 -11  -1   31.03    2.01 
   0 -14  -1    2.08    1.83 
   1 -14  -1    2.82    1.91 
   2 -14  -1    6.85    2.17 
  -9  -8   0   19.80    1.20 
  -8 -11   0    1.29    1.58 
   8 -12   0    2.40    2.02 
  -6 -13   0   -0.87    1.84 
  -2 -15   0   -1.75    1.92 
  -1 -15   0    1.27    2.02 
   7 -14   1   12.32    1.99 
   0 -16   1    5.61    1.87 
   2 -16   1   18.11    2.07 
  -6 -15   2    4.13    1.64 
   7 -15   2    1.90    1.80 
  10 -13   3    1.08    1.39 
  -2 -17   3    6.40    1.51 
   3 -17   3    3.51    1.50 
  -1  -6  -3  142.98    2.12 
   2  -6  -3    2.97    1.24 
  -2  -7  -3   20.04    1.49 
   3  -7  -3  102.63    2.21 
   3  -8  -3    1.57    1.47 
  -2  -9  -3   76.76    2.41 
  -1 -10  -3   12.38    1.91 
   0 -10  -3   16.67    1.88 
  -5 -10  -2    1.84    1.48 
  -3 -12  -2    6.94    1.94 
   4 -12  -2   22.76    2.26 
   5 -13  -1    1.46    1.92 
  -2 -14  -1    6.10    1.94 
   3 -14  -1    8.34    2.15 
  -9  -9   0    3.39    1.06 
   9 -11   0    1.21    1.57 
  -5 -14   0    1.34    1.54 
  -3 -15   0    1.84    1.91 
   3 -15   0    3.01    1.97 
  10 -11   1   17.82    1.90 
  -5 -15   1    2.66    1.68 
  -2 -16   1   16.89    2.09 
   3 -16   1    2.57    1.72 
   5 -16   2   -0.10    1.45 
   8 -15   3    1.97    1.29 
  -2  -6  -3    0.95    1.18 
   3  -6  -3   34.22    1.50 
   4  -7  -3   61.10    1.86 
  -3  -8  -3   11.69    1.44 
  -3  -9  -3   62.52    2.17 
  -2 -10  -3   39.99    2.15 
   3 -10  -3    8.58    1.87 
   5  -4  -2   29.39    1.16 
  -5  -5  -2  140.27    1.82 
   6  -5  -2   74.76    1.67 
  -6  -7  -2   72.99    1.72 
  -6  -8  -2   52.44    1.65 
   7  -8  -2   51.08    1.89 
  -6  -9  -2   25.01    1.56 
  -5 -11  -2   14.42    1.97 
  -1 -13  -2    6.37    2.13 
   0 -13  -2    1.84    1.94 
   1 -13  -2    0.65    1.71 
   2 -13  -2    7.95    2.02 
   8  -5  -1  123.88    1.77 
  -8  -8  -1    0.65    0.99 
  -7 -11  -1    6.02    1.71 
  -6 -12  -1    6.17    1.98 
   7 -12  -1    5.63    1.65 
  -5 -13  -1    4.08    1.77 
  -3 -14  -1    4.13    2.02 
   4 -14  -1   -1.97    2.00 
  10  -7   0    6.58    1.17 
  10  -8   0    1.78    1.04 
   4 -15   0   -0.59    1.89 
  -8 -13   1    4.50    1.61 
  -7 -14   1    1.29    1.76 
   4 -16   1    6.76    1.82 
  -8 -14   2   18.90    1.72 
  -1 -17   2    1.90    1.56 
   0 -17   2    1.02    1.56 
   1 -17   2    1.91    1.45 
   2 -17   2    3.07    1.63 
  -6 -16   3    0.36    1.30 
  -3 -10  -3   21.05    1.86 
   0 -11  -3    7.34    1.44 
   1 -11  -3   30.38    1.85 
   2 -11  -3   27.40    2.00 
  -6  -6  -2   12.36    1.09 
   7  -7  -2   -0.23    1.06 
   7  -9  -2    8.87    1.48 
  -6 -10  -2   23.23    2.03 
   5 -12  -2   -0.49    1.70 
   3 -13  -2    0.46    1.99 
   9  -8  -1    0.69    1.12 
  -8  -9  -1    1.03    1.12 
   8 -11  -1    2.81    1.96 
   0 -15  -1    6.97    2.29 
  10  -9   0    7.05    1.32 
  -8 -12   0   -0.69    1.90 
  -7 -13   0    1.54    1.64 
   8 -13   0   -1.36    1.92 
   5 -15   0   -2.08    1.88 
   0 -16   0    6.20    2.04 
   9 -13   1    1.98    1.69 
   8 -14   1   -0.86    1.67 
  -6 -15   1   11.72    2.08 
  -4 -16   1    6.82    1.84 
  10 -13   2   10.60    1.91 
   9 -14   2    0.32    1.39 
  -7 -15   2    1.51    1.34 
   8 -15   2    0.34    1.57 
   6 -16   2   -0.15    1.37 
  -2 -17   2    2.46    1.44 
   3 -17   2    4.24    1.54 
  -2  -5  -3    2.34    1.08 
   3  -5  -3   48.87    1.48 
   4  -6  -3   59.11    1.74 
   5  -8  -3   33.61    1.83 
   5  -9  -3    7.59    1.56 
   4 -10  -3   16.81    1.65 
  -2 -11  -3    5.16    1.85 
   3 -11  -3    2.99    1.90 
   7  -6  -2   11.54    1.05 
  -3 -13  -2   -0.62    1.84 
   4 -13  -2    1.57    1.93 
   9  -7  -1   37.77    1.48 
   9  -9  -1   -0.53    1.25 
  -8 -10  -1   42.34    1.97 
  -6 -13  -1    4.57    2.07 
  -2 -15  -1    9.94    2.07 
  -1 -15  -1   11.05    2.16 
   1 -15  -1    5.85    1.72 
   9 -12   0   32.80    2.04 
   7 -14   0    2.49    1.80 
  -1 -16   0    4.05    1.84 
   1 -16   0    2.97    1.46 
   2 -16   0   17.19    2.02 
  10 -12   1    1.19    1.55 
   7 -15   1    2.91    1.52 
   5 -16   1   -1.28    1.50 
   4 -17   2    4.06    1.45 
   5  -7  -3   85.51    2.08 
   5 -10  -3   14.74    1.84 
  -3 -11  -3    0.92    1.70 
  -1 -12  -3    8.39    2.11 
   0 -12  -3    8.35    1.58 
   1 -12  -3   18.80    1.68 
   2 -12  -3    3.52    2.03 
  -6 -11  -2    6.70    1.80 
   7 -11  -2    9.03    1.97 
  -5 -12  -2    6.39    1.71 
  -1 -14  -2    3.18    2.03 
   0 -14  -2   10.88    2.17 
   1 -14  -2    0.92    2.03 
   2 -14  -2   -0.56    2.03 
   9  -6  -1   38.14    1.33 
   9 -10  -1    9.30    1.49 
  -7 -12  -1    1.89    1.66 
   8 -12  -1   13.97    2.00 
   7 -13  -1    9.64    1.84 
  -5 -14  -1    2.44    1.86 
   3 -15  -1    6.84    2.10 
  -9 -11   0   -0.41    1.21 
  -5 -15   0    2.18    1.65 
  -2 -16   0   16.75    2.22 
   3 -16   0   -0.06    1.67 
  -5 -16   1    1.39    1.55 
   0 -17   1    1.80    1.46 
   1 -17   1   -0.39    1.40 
   2 -17   1    1.29    1.64 
  -6 -16   2   -1.94    1.36 
   7 -16   2    0.93    1.52 
   0  -4  -3   66.48    1.46 
   1  -4  -3   53.42    1.40 
  -3  -5  -3   31.25    1.40 
   4  -5  -3   -0.29    1.09 
  -5  -9  -3    0.09    1.58 
  -5  -4  -2    3.53    0.77 
  -6  -5  -2  134.73    1.77 
  -7  -8  -2   76.71    1.96 
   8  -8  -2   18.98    1.41 
  -7  -9  -2    3.98    1.20 
   8  -9  -2   11.34    1.82 
   3 -14  -2    0.49    2.13 
  -8 -11  -1   -0.33    1.53 
  -3 -15  -1    2.84    1.95 
   4 -15  -1    5.39    1.91 
  10 -11   0    1.15    1.48 
  -8 -13   0   -0.58    1.98 
  -7 -14   0    4.74    2.07 
   4 -16   0   10.88    1.95 
  -8 -14   1    9.18    1.54 
   9 -14   1    2.21    1.75 
  -7 -15   1    1.86    1.67 
  -2 -17   1    3.55    1.41 
   3 -17   1    2.02    1.45 
   0  -7  -4   21.73    1.54 
  -1  -8  -4    0.49    1.55 
   0  -8  -4   -0.45    1.43 
   1  -8  -4   16.57    1.65 
   2  -8  -4   23.33    1.70 
  -1  -9  -4   12.74    1.88 
   0  -9  -4    2.92    1.57 
   2  -9  -4   71.70    2.40 
   0 -10  -4   -0.84    1.71 
   1 -10  -4   44.29    2.15 
  -1  -4  -3   21.76    1.11 
   2  -4  -3   12.60    1.24 
  -5  -7  -3   47.82    1.67 
  -5 -10  -3   15.10    1.75 
   5 -11  -3   12.93    1.93 
  -3 -12  -3    9.09    2.11 
   4 -12  -3    0.75    1.93 
  -1 -13  -3    0.40    1.99 
   0 -13  -3    3.02    2.07 
   1 -13  -3    3.72    1.77 
   2 -13  -3   18.46    2.21 
   6  -4  -2  177.06    1.86 
   7  -5  -2  165.18    2.04 
  -7 -10  -2   -0.06    1.34 
   8 -10  -2   22.63    1.93 
  -6 -12  -2    8.86    1.80 
   7 -12  -2    1.06    1.72 
  -5 -13  -2   20.44    2.06 
  -3 -14  -2    0.87    1.97 
   4 -14  -2   14.33    2.22 
   8  -4  -1    2.77    0.70 
   0 -16  -1    6.22    1.85 
   1 -16  -1    0.46    1.71 
   9 -13   0   10.53    1.75 
   8 -14   0   27.62    2.13 
  -6 -15   0   -0.42    1.89 
   7 -15   0   -2.33    1.73 
  -4 -16   0   11.39    1.73 
  10 -13   1    4.91    1.62 
   8 -15   1   11.71    1.62 
   4 -17   1   -0.07    1.41 
   9 -15   2   -0.90    1.49 
   2  -7  -4    2.16    1.44 
   3  -8  -4    1.08    1.56 
   3  -9  -4  115.25    2.85 
   2 -10  -4   -0.80    1.71 
  -2  -4  -3   56.11    1.45 
   3  -4  -3   10.10    1.15 
   5 -12  -3    9.59    1.89 
   3 -13  -3    2.51    2.20 
  -7  -6  -2   44.04    1.34 
  -7 -11  -2   18.70    1.87 
   8 -11  -2   25.56    2.36 
   5 -14  -2    1.75    1.86 
  -1 -15  -2    5.35    2.00 
   0 -15  -2    2.58    2.13 
   1 -15  -2    2.57    1.94 
  -8 -12  -1    2.69    1.84 
  -7 -13  -1    8.26    1.68 
   8 -13  -1    3.77    1.81 
  -6 -14  -1    1.41    1.71 
   7 -14  -1    4.77    1.73 
  -2 -16  -1   17.37    2.24 
  -1 -16  -1   -1.09    1.77 
   2 -16  -1   15.91    2.03 
   3 -16  -1   -0.93    1.85 
  10 -12   0    9.96    2.03 
  -1 -17   0   -2.06    1.61 
   0 -17   0   -1.34    1.54 
   1 -17   0   -1.19    1.37 
   2 -17   0    2.20    1.70 
  -6 -16   1    5.48    1.59 
   7 -16   1    2.76    1.52 
   1  -6  -4    1.32    1.20 
   3  -7  -4   17.95    1.56 
  -3  -8  -4    9.72    1.50 
   4  -8  -4   10.16    1.56 
   4  -9  -4    6.13    1.62 
  -2 -10  -4    1.27    1.72 
   3 -10  -4   -0.06    1.49 
   0 -11  -4    1.89    1.34 
   1 -11  -4   28.68    1.85 
   2 -11  -4    1.78    1.60 
  -6  -8  -3   17.95    1.42 
   7  -8  -3    3.06    1.42 
  -6  -9  -3    3.45    1.35 
   7  -9  -3  109.45    2.61 
  -3 -13  -3    3.68    1.89 
   4 -13  -3    1.73    2.04 
   1 -14  -3   13.61    2.25 
  -2 -15  -2    6.18    1.96 
   3 -15  -2    1.47    1.95 
   9  -5  -1   14.11    0.96 
  -9  -8  -1    0.13    0.83 
  10  -8  -1    1.33    1.03 
  -9  -9  -1    0.74    0.85 
  10  -9  -1    0.25    1.35 
  10 -10  -1   17.32    1.72 
  -5 -15  -1    5.96    1.75 
  -5 -16   0    4.56    1.67 
  -2 -17   0    1.39    1.34 
   3 -17   0   -1.08    1.47 
  -1  -6  -4   -0.18    1.04 
   2  -6  -4    2.62    1.08 
   4  -7  -4   64.57    1.95 
  -3 -10  -4    3.49    1.67 
  -2 -11  -4    4.47    1.89 
   3 -11  -4   -0.41    1.90 
   0 -12  -4    3.37    1.91 
   1 -12  -4    0.90    1.89 
   2 -12  -4   14.65    2.14 
  -3  -4  -3   32.15    1.30 
   4  -4  -3   -0.10    0.93 
  -6  -7  -3   40.00    1.59 
   7  -7  -3   85.62    2.14 
  -6 -10  -3   33.57    2.19 
   7 -10  -3    4.73    1.49 
  -5 -12  -3    6.38    1.84 
   5 -13  -3    4.06    1.99 
  -1 -14  -3   11.80    2.42 
   2 -14  -3    2.93    2.03 
   3 -14  -3    6.67    2.30 
  -8  -8  -2    0.74    1.07 
   9  -8  -2  120.30    2.40 
  -8  -9  -2   12.33    1.33 
   9  -9  -2    2.53    1.46 
  -7 -12  -2    3.86    1.73 
   8 -12  -2    0.13    1.85 
   7 -13  -2    0.58    1.67 
  -3 -15  -2   -1.64    1.83 
  10  -7  -1   27.88    1.34 
   9 -14   0   -0.31    1.67 
  -7 -15   0   -0.91    1.73 
   8 -15   0    0.12    1.56 
   4 -17   0   -0.66    1.52 
   9 -15   1    0.09    1.48 
  -2  -6  -4    7.30    1.33 
   3  -6  -4   70.72    1.75 
   5  -8  -4    2.03    1.54 
   5  -9  -4   24.70    1.80 
   5 -10  -4   14.20    1.85 
   4 -11  -4   11.42    2.00 
  -2 -12  -4   21.70    2.30 
   3 -12  -4    3.77    2.03 
  -6 -11  -3   13.31    1.94 
   7 -11  -3    4.71    1.62 
  -2 -14  -3    3.21    1.54 
   9  -7  -2   89.93    2.02 
  -8 -10  -2   45.51    1.97 
   9 -10  -2    4.06    1.45 
   1 -16  -2    1.27    1.67 
  -8 -13  -1   13.94    2.12 
   9 -13  -1    5.05    1.83 
  -7 -14  -1   12.76    1.93 
   8 -14  -1    5.82    1.76 
   7 -15  -1    1.43    1.87 
   5 -16  -1    0.92    1.54 
  10 -13   0    4.52    1.73 
  10 -14   1    5.40    1.58 
  -1  -5  -4    7.95    1.29 
   0  -5  -4  166.79    2.27 
   1  -5  -4  239.51    2.63 
   2  -5  -4    2.78    1.14 
   4  -6  -4    0.90    1.30 
   5  -7  -4   12.40    1.52 
   5 -11  -4   11.61    1.91 
  -3 -12  -4    0.23    1.78 
   4 -12  -4    2.77    1.93 
  -1 -13  -4   12.34    2.21 
   0 -13  -4   14.54    2.10 
   1 -13  -4   50.26    2.56 
   2 -13  -4   55.55    2.82 
   0  -3  -3  146.62    1.71 
  -5  -5  -3   73.20    1.65 
   6  -5  -3    7.31    1.03 
   7  -6  -3   54.60    1.71 
  -3 -14  -3   13.32    2.30 
   4 -14  -3    4.25    1.61 
   0 -15  -3    0.35    2.10 
  -7  -5  -2  337.84    2.60 
   8  -5  -2   70.34    1.54 
  -8  -7  -2   12.37    1.03 
  -8 -11  -2   17.33    1.73 
   9 -11  -2    6.56    1.69 
   7 -14  -2    1.71    1.80 
  -1 -16  -2    0.17    1.89 
   0 -16  -2    1.43    1.55 
   2 -16  -2   -0.20    1.67 
  -6 -15  -1    2.72    1.62 
  -1 -17  -1    1.04    1.54 
   0 -17  -1    0.42    1.52 
   1 -17  -1    0.52    1.35 
   2 -17  -1    2.63    1.58 
  -6 -16   0   16.49    1.80 
   7 -16   0    0.66    1.32 
  -4 -17   0   -1.12    1.41 
   3  -5  -4   13.63    1.31 
  -2 -13  -4   39.19    2.67 
   3 -13  -4   15.03    2.31 
  -1  -3  -3   40.06    1.27 
   2  -3  -3  108.86    1.60 
  -6  -6  -3   95.97    1.77 
  -7  -8  -3   10.71    1.44 
   8  -8  -3   10.84    1.36 
  -7 -10  -3    7.29    1.68 
  -6 -12  -3    4.99    1.96 
   7 -12  -3    0.71    1.75 
   5 -14  -3    3.61    2.08 
  -1 -15  -3    0.29    1.95 
   2 -15  -3    0.19    1.79 
  -7 -13  -2    0.29    1.51 
  -2 -16  -2    1.62    1.72 
   3 -16  -2    0.74    1.89 
  -9 -12  -1    0.23    1.39 
  10 -12  -1   11.45    1.90 
  -5 -16  -1   -1.52    1.52 
  -2 -17  -1    1.58    1.57 
   3 -17  -1    0.42    1.49 
  -1  -8  -5    5.94    1.69 
   0  -8  -5   -0.44    1.48 
   1  -8  -5   29.33    1.83 
  -1  -9  -5    4.51    1.76 
   2  -9  -5   37.21    2.15 
  -1 -10  -5   19.81    1.95 
   0 -10  -5   54.22    2.28 
   2 -10  -5   -1.16    1.67 
   1 -11  -5    4.11    1.69 
   5  -6  -4    6.24    1.28 
  -5  -8  -4   29.03    1.60 
  -5 -10  -4   15.01    1.70 
   5 -12  -4    2.29    2.01 
  -3 -13  -4   50.25    2.73 
   4 -13  -4   24.16    2.34 
   0 -14  -4    8.28    2.31 
   3  -3  -3  109.11    1.56 
   8  -7  -3   51.06    1.91 
  -7 -11  -3    2.01    1.69 
   8 -11  -3    9.98    2.04 
  -2 -15  -3   -0.81    1.96 
   4 -15  -3    0.70    1.80 
  -8 -12  -2   13.84    2.10 
   9 -12  -2   10.66    1.77 
  -5 -15  -2    0.53    1.59 
   4 -16  -2   -0.38    1.68 
   9 -14  -1   12.85    2.00 
   8 -15  -1   13.06    1.92 
   4 -17  -1    0.28    1.37 
  10 -14   0    0.05    1.87 
   9 -15   0   -0.39    1.43 
   0  -7  -5   39.92    1.84 
   2  -7  -5   18.11    1.62 
  -2  -8  -5   21.69    1.85 
   3  -8  -5   37.19    2.10 
  -2  -9  -5   41.02    2.19 
   3  -9  -5    9.31    1.54 
  -2 -10  -5    1.66    1.78 
  -1 -11  -5   23.24    2.29 
   0 -11  -5    1.25    1.36 
   2 -11  -5    8.11    1.78 
  -3  -5  -4   79.37    1.73 
   4  -5  -4   80.94    1.80 
  -5  -7  -4   47.07    1.67 
  -5 -11  -4    7.48    1.62 
  -1 -14  -4    1.20    2.09 
  -7  -7  -3   42.15    1.48 
   8 -12  -3    5.54    2.05 
  -6 -13  -3    4.27    1.79 
   7 -13  -3    0.68    1.54 
  -5 -14  -3   23.02    2.22 
  -3 -15  -3   -2.52    1.95 
  -8  -6  -2    6.52    0.80 
  10  -9  -2   17.29    1.60 
  10 -10  -2    0.37    1.41 
   8 -14  -2   18.46    2.15 
  -4 -16  -2    3.49    1.90 
   5 -16  -2   -0.28    1.50 
  -8 -14  -1    1.29    1.64 
  -7 -15  -1    1.70    1.44 
   7 -16  -1   -0.77    1.56 
  -1  -7  -5   79.31    2.07 
   3  -7  -5   72.56    2.22 
   4  -8  -5   14.62    1.77 
   4  -9  -5    1.06    1.79 
  -3 -10  -5    2.00    1.74 
   4 -10  -5   28.22    2.16 
  -2 -11  -5    9.14    2.04 
  -1 -12  -5   28.18    2.44 
   0 -12  -5   17.77    2.22 
   1 -12  -5    8.03    2.03 
   0  -4  -4   65.01    1.53 
   1  -4  -4  100.87    1.75 
  -6  -9  -4    4.03    1.45 
   7  -9  -4  108.77    2.61 
  -6 -10  -4    0.76    1.88 
   7 -10  -4   20.06    1.78 
  -5 -12  -4   -0.34    1.73 
   5 -13  -4    6.28    2.00 
  -2 -14  -4    0.25    2.08 
   7  -5  -3   31.85    1.17 
   9  -9  -3    4.43    1.55 
  -4 -15  -3    1.38    1.66 
   5 -15  -3    1.70    1.82 
  -1 -16  -3    4.62    1.87 
   1 -16  -3    0.83    1.62 
   2 -16  -3   -0.16    1.53 
  -9  -8  -2   58.61    1.65 
  -9 -10  -2    0.03    1.06 
  10 -11  -2   -0.28    1.80 
   9 -13  -2    1.35    1.56 
  -7 -14  -2   14.82    1.90 
  -6 -15  -2   10.59    1.90 
   7 -15  -2    1.09    1.49 
  -1 -17  -2    7.91    1.66 
   0 -17  -2    1.21    1.50 
   1 -17  -2    1.35    1.47 
   2 -17  -2    3.88    1.58 
  -6 -16  -1   16.76    1.71 
   0  -6  -5   12.86    1.40 
   1  -6  -5   16.43    1.46 
   2  -6  -5    0.97    1.44 
  -3  -8  -5   30.79    1.83 
   5  -9  -5   -0.35    1.60 
   5 -10  -5   30.36    2.16 
  -3 -11  -5    3.72    1.76 
   4 -11  -5    2.32    1.52 
  -2 -12  -5    4.06    2.03 
   3 -12  -5    9.21    2.38 
   0 -13  -5    3.55    1.88 
   1 -13  -5    1.82    2.08 
   2  -4  -4    1.66    0.81 
  -5  -6  -4   -0.32    1.19 
  -6  -8  -4    1.73    1.08 
  -6 -11  -4    1.41    2.01 
   7 -11  -4    1.60    1.68 
  -3 -14  -4   -1.03    2.06 
   0 -15  -4   26.65    2.37 
   1 -15  -4   -1.96    1.83 
   2 -15  -4   -1.11    1.80 
   6  -4  -3   15.64    1.01 
  -6  -5  -3   46.13    1.22 
   8  -6  -3   11.35    1.11 
   9  -8  -3    2.22    1.28 
  -8  -9  -3   71.20    2.09 
  -8 -10  -3   70.06    2.25 
   9 -10  -3   -1.61    1.52 
   8 -13  -3   15.38    2.12 
   7 -14  -3    1.06    1.73 
  -2 -16  -3   -1.27    1.60 
   3 -16  -3    3.57    1.87 
  10  -7  -2   69.96    1.76 
  -8 -13  -2    7.07    1.66 
  -5 -16  -2   -2.73    1.50 
  -2 -17  -2    1.57    1.49 
   3 -17  -2    3.11    1.61 
  -1  -6  -5    1.07    1.18 
  -3  -7  -5   64.23    2.08 
   4  -7  -5   16.05    1.41 
   5  -8  -5    2.46    1.46 
   5 -11  -5   10.89    2.05 
  -3 -12  -5    8.51    1.94 
  -1 -13  -5    0.53    1.99 
   3 -13  -5    1.09    1.99 
  -2  -4  -4   59.09    1.55 
   3  -4  -4   21.24    1.20 
  -6  -7  -4   92.50    2.10 
   7  -7  -4   33.98    1.52 
  -6 -12  -4    5.11    2.16 
   7 -12  -4   -0.91    1.55 
  -5 -13  -4   15.46    1.88 
  -2 -15  -4   -1.84    1.96 
  -1 -15  -4   15.24    2.09 
   3 -15  -4    0.84    1.85 
  -5  -4  -3   39.78    1.12 
  -7  -6  -3   63.60    1.51 
  -8  -8  -3   11.31    1.27 
  -8 -11  -3   12.87    1.66 
  -7 -13  -3    1.38    1.77 
   8  -4  -2  234.16    2.15 
   9  -5  -2   99.03    1.67 
  10 -12  -2   11.66    1.78 
   4 -17  -2    2.03    1.38 
  10 -14  -1   10.15    1.81 
   9 -15  -1    0.84    1.24 
  -2  -6  -5   15.14    1.47 
   5  -7  -5    0.14    1.42 
   5 -12  -5   18.68    2.08 
   4 -13  -5   -0.15    2.04 
   8  -8  -4   40.87    1.99 
   8  -9  -4   25.02    1.96 
   8 -11  -4   17.65    2.14 
   4 -15  -4    8.75    2.02 
   9  -7  -3   76.94    1.84 
   9 -12  -3    3.63    1.66 
   5 -16  -3    2.60    1.59 
   9 -14  -2    0.83    1.40 
   8 -15  -2   -1.06    1.35 
   7 -16  -2    0.60    1.56 
  -1  -9  -6    0.08    1.67 
   2  -9  -6   12.52    1.90 
  -1 -10  -6    1.69    1.72 
   0 -10  -6   -1.01    1.63 
   1 -10  -6   26.64    2.04 
   2 -10  -6    3.97    1.68 
   0 -11  -6    6.86    1.96 
  -3  -6  -5    1.04    1.35 
  -5  -9  -5   24.47    1.81 
  -5 -10  -5   40.85    2.09 
  -3 -13  -5   -0.61    1.98 
   2 -14  -5    3.84    2.02 
   3 -14  -5    5.53    2.20 
  -3  -4  -4    0.27    1.10 
   4  -4  -4   -0.51    1.08 
   6  -5  -4   22.71    1.21 
   7  -6  -4    8.15    1.10 
  -7  -9  -4   38.40    1.87 
  -7 -10  -4    6.76    1.49 
  -6 -13  -4   29.02    2.40 
   7 -13  -4   21.67    1.95 
  -5 -14  -4    2.79    1.82 
   0 -16  -4   -0.75    1.73 
   1 -16  -4   -0.33    1.43 
   5  -3  -3  326.37    2.42 
   8  -5  -3   43.75    1.39 
  -8  -7  -3    4.07    0.99 
  -8 -12  -3    0.14    1.55 
   8 -14  -3   -1.12    1.68 
   7 -15  -3    0.13    1.54 
  -4 -16  -3   -0.89    1.59 
   1 -17  -3    1.68    1.42 
   2 -17  -3    5.41    1.59 
  10  -6  -2    7.50    1.01 
  10 -13  -2    1.45    1.69 
  -8 -14  -2   16.46    1.73 
  -6 -16  -2    0.95    1.71 
   1  -8  -6   33.28    1.76 
   2  -8  -6   36.34    2.07 
  -2  -9  -6    7.55    1.83 
   3  -9  -6   -0.27    1.80 
  -2 -10  -6    1.55    1.83 
   3 -10  -6   10.48    2.02 
  -1 -11  -6    4.20    2.04 
   2 -11  -6    1.37    1.81 
   3 -11  -6    8.19    2.11 
   1 -12  -6    6.74    2.02 
  -1  -5  -5    2.44    1.27 
   2  -5  -5   76.23    1.77 
  -5  -8  -5   -0.13    1.33 
  -5 -11  -5   12.71    1.86 
   5 -13  -5    1.38    1.89 
  -2 -14  -5    8.58    2.07 
   4 -14  -5   11.11    2.13 
  -5  -5  -4   20.10    1.33 
  -6  -6  -4    4.08    1.12 
  -4 -15  -4    3.88    1.57 
   5 -15  -4    3.57    1.83 
  -1 -16  -4   -0.01    1.68 
   2 -16  -4    0.85    1.37 
   3 -16  -4   -1.28    1.63 
  10  -9  -3   27.48    1.76 
  10 -10  -3    2.44    1.53 
  10 -11  -3   -2.56    1.76 
   9 -13  -3    6.45    1.73 
  -7 -14  -3    3.38    1.60 
  -6 -15  -3    0.31    1.41 
   3 -17  -3    3.38    1.60 
   0  -7  -6   83.20    2.37 
   2  -7  -6   28.66    1.82 
   3  -8  -6   11.23    1.86 
  -3 -10  -6   27.44    2.11 
   4 -10  -6   -1.32    1.87 
  -1 -12  -6   14.82    2.36 
   3 -12  -6    0.97    2.06 
  -2  -5  -5    9.57    1.32 
   3  -5  -5   13.03    1.18 
   5  -6  -5   11.53    1.40 
   7  -9  -5    1.21    1.44 
   7 -10  -5    5.15    1.61 
  -5 -12  -5   29.34    2.21 
   0 -15  -5    0.13    1.84 
   1 -15  -5    0.82    1.67 
   2 -15  -5    0.56    1.67 
   0  -3  -4   83.28    1.59 
   1  -3  -4  922.00    4.22 
  -7  -7  -4   20.83    1.50 
   9  -9  -4   -0.32    1.48 
   9 -10  -4    5.93    1.67 
  -7 -12  -4    0.71    1.58 
   8 -13  -4    7.66    2.04 
   7 -14  -4    0.78    1.71 
  -2 -16  -4    2.30    1.57 
  -7  -5  -3   10.18    0.91 
   9  -6  -3   44.05    1.37 
  10  -8  -3    2.09    1.16 
  -8 -13  -3   29.58    2.12 
  -5 -16  -3    0.61    1.20 
   9 -15  -2   18.93    1.77 
  -1  -7  -6   -0.47    1.34 
   3  -7  -6    2.41    1.56 
  -3  -8  -6   17.38    1.75 
   4  -8  -6  111.10    2.79 
  -3  -9  -6    9.70    1.81 
   5 -10  -6   12.32    1.80 
  -3 -11  -6    6.73    2.04 
   4 -12  -6    0.62    1.89 
  -1 -13  -6   11.23    2.28 
   0 -13  -6    0.09    2.24 
   1 -13  -6    3.70    2.07 
   2 -13  -6    0.78    2.00 
   4  -5  -5    0.24    1.24 
   7  -8  -5   11.32    1.44 
  -6  -9  -5   21.52    1.96 
  -6 -10  -5   -1.21    1.79 
  -6 -11  -5   -2.48    1.99 
   7 -12  -5    5.77    1.87 
  -5 -13  -5    3.24    2.02 
   5 -14  -5   13.79    2.14 
  -2 -15  -5    1.56    1.85 
   3 -15  -5    1.53    1.76 
  -1  -3  -4  339.86    2.84 
   2  -3  -4  296.86    2.65 
   9  -8  -4   39.33    1.94 
  -6 -14  -4    1.28    1.59 
  -5 -15  -4   23.87    2.14 
  -8  -6  -3    2.88    0.82 
  10 -12  -3    4.61    1.48 
   9 -14  -3    0.08    1.69 
   8 -15  -3    2.58    1.47 
  10 -14  -2    6.72    1.79 
   1  -6  -6   47.01    1.89 
   5  -9  -6    2.44    1.69 
   5 -11  -6    2.39    1.97 
  -3 -12  -6   -1.66    1.79 
  -3  -5  -5   25.77    1.52 
   7  -7  -5    3.41    1.46 
  -6  -8  -5    4.98    1.23 
  -6 -12  -5    9.49    2.11 
   4 -15  -5   -3.42    1.74 
   3  -3  -4   25.52    1.31 
   7  -5  -4   29.33    1.23 
   8  -6  -4    2.34    1.11 
  -8  -9  -4   73.26    2.19 
  -8 -10  -4    4.69    1.69 
  -8 -11  -4   16.54    1.85 
   9 -12  -4   11.86    1.80 
  -7 -13  -4   23.12    1.99 
   5 -16  -4   -0.72    1.31 
   0 -17  -4   -0.73    1.52 
   6  -3  -3   27.15    1.00 
  -7 -15  -3    5.96    1.59 
  -1  -6  -6   38.61    1.92 
   2  -6  -6    6.60    1.36 
   3  -6  -6   11.81    1.59 
  -3  -7  -6    1.29    1.39 
   5 -12  -6    1.13    1.93 
   4 -13  -6    3.93    2.08 
  -1 -14  -6   16.40    2.25 
   0 -14  -6    8.74    2.18 
   1 -14  -6   -0.76    1.85 
   2 -14  -6    0.07    1.86 
  -1  -4  -5   64.27    1.75 
   0  -4  -5    1.16    0.86 
   1  -4  -5  342.38    3.02 
   2  -4  -5    1.44    1.14 
  -5  -6  -5    3.26    1.14 
   8  -9  -5    1.43    1.65 
   7 -13  -5    1.28    1.49 
   5 -15  -5    0.41    1.62 
   0 -16  -5    2.12    1.55 
   1 -16  -5    1.95    1.36 
   2 -16  -5    1.13    1.45 
  -2  -3  -4  303.61    2.61 
   6  -4  -4   13.35    1.29 
  -6  -5  -4   18.07    1.13 
   9  -7  -4   -0.44    1.10 
  -8  -8  -4    0.80    1.16 
   8 -14  -4    1.43    1.54 
   7 -15  -4    1.04    1.49 
  10 -13  -3   -0.49    1.39 
  -8 -14  -3    3.01    1.58 
  -6 -16  -3    2.15    1.43 
   9  -4  -2   12.74    0.82 
   0  -9  -7    3.42    1.58 
   1  -9  -7   20.45    1.89 
   2  -9  -7    8.35    1.70 
  -1 -10  -7    1.83    1.94 
   0 -10  -7    3.62    1.68 
   1 -10  -7    1.07    1.64 
   2 -10  -7   10.97    1.96 
   1 -11  -7   23.07    2.07 
   2 -11  -7    1.70    1.82 
  -2  -6  -6   15.23    1.59 
  -5 -10  -6    8.17    1.62 
   5 -13  -6    1.85    2.00 
  -2 -14  -6   -3.67    1.95 
   3 -14  -6    3.38    1.99 
   3  -4  -5   10.41    1.26 
   8  -8  -5   37.67    2.05 
  -7  -9  -5   22.66    1.85 
  -7 -11  -5    3.95    1.77 
  -6 -13  -5    1.47    1.65 
  -5 -14  -5   14.51    1.83 
  -4 -15  -5   -1.19    1.50 
  -1 -16  -5    1.27    1.53 
   3 -16  -5   -0.04    1.43 
   4  -3  -4  147.03    1.95 
  -8 -12  -4   48.39    2.21 
   9 -13  -4    8.74    1.80 
  -7 -14  -4    3.22    1.66 
  -6 -15  -4    2.28    1.39 
   6 -16  -4    0.31    1.37 
   9  -5  -3   29.78    1.16 
   0  -8  -7    3.57    1.75 
   1  -8  -7   -0.44    1.51 
   2  -8  -7   10.49    1.85 
  -1  -9  -7   -0.05    1.71 
   3  -9  -7   13.31    2.03 
  -2 -10  -7    1.04    1.82 
   3 -10  -7    4.68    1.98 
  -1 -11  -7    6.10    2.10 
  -1 -12  -7    5.77    2.04 
   0 -12  -7   17.68    2.24 
   1 -12  -7    0.37    2.08 
   2 -12  -7    2.06    1.85 
   4  -6  -6   -1.59    1.36 
  -5  -9  -6    0.39    1.52 
   7 -10  -6   -1.50    1.87 
  -5 -12  -6    0.95    1.78 
  -3 -14  -6    0.40    1.85 
   4 -14  -6    5.28    1.92 
   0 -15  -6   -1.84    1.70 
   1 -15  -6    1.46    1.51 
   2 -15  -6    1.39    1.51 
  -2  -4  -5    3.29    1.25 
  -7  -8  -5    2.67    1.48 
  -7 -12  -5   15.08    1.97 
   7 -14  -5    7.54    1.67 
   4 -16  -5    0.40    1.39 
  -3  -3  -4  119.35    1.75 
  -5  -4  -4    6.27    1.00 
  10  -9  -4    1.28    1.33 
  10 -10  -4    0.20    1.52 
  10 -11  -4    1.29    1.73 
  -8 -13  -4   12.90    1.67 
  -5 -16  -4   -0.16    1.26 
  -1  -8  -7    5.78    1.39 
   3  -8  -7    2.43    1.74 
  -2  -9  -7    2.40    1.50 
   4  -9  -7    0.98    1.79 
  -3 -10  -7    5.86    1.83 
   4 -10  -7   -1.38    1.91 
   4 -11  -7   -1.42    2.14 
  -2 -12  -7    1.87    1.86 
   3 -12  -7    4.92    2.04 
   0 -13  -7    1.16    2.10 
  -1  -5  -6   27.17    1.68 
   0  -5  -6    4.71    1.08 
   1  -5  -6   -0.21    1.04 
   2  -5  -6   18.35    1.59 
   5  -6  -6    1.59    1.42 
   7 -11  -6    3.36    1.57 
  -2 -15  -6    2.78    1.96 
  -1 -15  -6   -0.09    1.85 
   3 -15  -6   -1.25    1.66 
   4  -4  -5   64.69    1.70 
   9  -9  -5   -0.94    1.54 
   9 -10  -5   -0.48    1.62 
   9 -11  -5   21.53    2.11 
  -5 -15  -5   -0.23    1.69 
   8  -5  -4    2.92    1.05 
   9  -6  -4   20.37    1.31 
  -8  -7  -4    5.81    1.08 
   9 -14  -4    1.73    1.55 
  10  -6  -3    9.35    1.06 
   0  -7  -7   25.17    1.93 
   1  -7  -7   49.12    1.87 
  -2  -8  -7    7.31    1.52 
   4  -8  -7    1.16    1.73 
  -3  -9  -7   35.69    2.12 
  -3 -11  -7   23.01    2.18 
   5 -11  -7   23.29    2.11 
   4 -12  -7    3.10    2.05 
  -1 -13  -7    2.55    2.02 
   3 -13  -7    1.01    2.00 
  -2  -5  -6    1.24    1.32 
  -5  -7  -6    0.44    1.49 
   7  -8  -6    4.30    1.42 
  -6  -9  -6    8.43    2.11 
  -6 -10  -6    9.34    2.11 
  -6 -11  -6   -0.03    1.81 
   7 -12  -6    3.30    1.55 
  -5 -13  -6    0.71    1.77 
  -4 -14  -6    1.17    1.59 
   4 -15  -6    0.23    1.62 
  -3  -4  -5    0.53    1.08 
  -6  -6  -5    2.97    0.98 
   9 -12  -5   31.40    2.17 
  -7 -13  -5    1.40    1.79 
   5 -16  -5   -0.30    1.41 
   7  -4  -4   16.44    1.14 
  -9 -10  -4   -0.89    1.21 
  -7 -15  -4   -0.97    1.47 
   7  -3  -3   46.00    1.14 
  -7  -4  -3    0.17    0.72 
  -2  -7  -7   33.72    2.00 
  -3  -8  -7    3.75    1.69 
   5 -12  -7    5.99    1.95 
  -2 -13  -7    4.20    1.97 
  -1 -14  -7    6.23    1.68 
   0 -14  -7   -0.78    1.86 
   1 -14  -7    5.03    1.79 
   2 -14  -7    3.73    1.73 
  -6  -8  -6  202.16    3.48 
   8 -10  -6   -1.42    2.01 
   8 -11  -6    2.80    1.98 
  -6 -12  -6    1.70    1.79 
   7 -13  -6    7.12    1.82 
   5 -15  -6    2.40    1.41 
   0 -16  -6    0.94    1.40 
   1 -16  -6    0.39    1.34 
   2 -16  -6    2.41    1.50 
  -7  -7  -5   55.99    1.78 
   9  -8  -5    7.07    1.43 
  -8 -10  -5    5.26    1.57 
  -8 -11  -5   33.29    2.21 
   8 -14  -5    6.56    1.59 
   7 -15  -5   -0.95    1.30 
  -4 -16  -5   -0.53    1.34 
  -7  -5  -4   21.32    1.13 
  10  -7  -4   19.96    1.35 
  10 -13  -4    5.64    1.53 
   0  -6  -7  109.38    2.57 
   1  -6  -7   -0.31    1.43 
   2  -6  -7  149.12    2.88 
   4  -7  -7   44.66    2.15 
   5  -8  -7   -1.56    1.57 
  -3 -13  -7    0.81    1.99 
   5 -13  -7   -1.22    1.89 
  -2 -14  -7    4.05    1.96 
  -3  -5  -6   55.03    1.92 
   7  -7  -6    6.43    1.36 
   8  -9  -6   80.17    2.73 
  -6 -13  -6    0.23    1.90 
  -5 -14  -6    1.32    1.60 
  -1 -16  -6   -0.49    1.58 
   3 -16  -6    1.17    1.53 
   0  -3  -5  242.48    2.42 
   7  -5  -5   -0.09    0.99 
   8  -6  -5    5.28    1.16 
  -8  -9  -5   36.29    1.72 
  -8 -12  -5    5.20    1.85 
   9 -13  -5    0.57    1.45 
  -7 -14  -5    1.12    1.74 
  -6 -15  -5    0.79    1.60 
   0  -2  -4   11.82    0.98 
   1  -2  -4  334.80    2.51 
  -8  -6  -4    4.74    0.89 
   0  -9  -8    9.42    1.82 
   1  -9  -8   -1.32    1.61 
   2  -9  -8   22.52    1.99 
  -1 -10  -8    1.95    2.05 
   0 -10  -8    5.42    2.13 
   1 -10  -8   23.24    2.11 
   2 -10  -8   19.09    2.19 
  -1 -11  -8    0.43    2.22 
   0 -11  -8   11.11    2.06 
   1 -11  -8    1.84    1.69 
   1 -12  -8   32.76    2.45 
  -1  -6  -7   -0.19    1.30 
   3  -6  -7  102.91    2.57 
   5  -7  -7   15.95    1.74 
  -5 -10  -7    7.71    1.66 
  -5 -11  -7   12.08    2.04 
   0 -15  -7    2.21    1.76 
   1 -15  -7   -0.41    1.37 
   0  -4  -6   16.51    1.35 
   1  -4  -6   28.16    1.47 
   2  -4  -6   75.52    1.94 
   5  -5  -6   42.36    1.78 
  -5  -6  -6   23.95    1.49 
  -6  -7  -6   27.93    1.63 
  -7 -10  -6   29.33    2.20 
  -7 -11  -6    2.99    1.93 
   4 -16  -6    3.36    1.31 
  -1  -3  -5  107.36    1.72 
   9  -7  -5    2.55    1.14 
  -8  -8  -5   59.19    1.96 
  10 -10  -5    9.36    1.82 
  10 -11  -5   -1.00    1.79 
   2  -2  -4  192.46    1.98 
   6  -3  -4  109.43    1.78 
   1  -8  -8   23.89    1.95 
   2  -8  -8    1.55    1.64 
  -1  -9  -8   10.09    2.14 
   3  -9  -8    3.59    2.17 
  -2 -10  -8   20.11    2.22 
   3 -10  -8   17.82    1.91 
  -2 -11  -8    2.89    1.82 
   3 -11  -8    1.07    1.94 
  -1 -12  -8    8.35    2.33 
   0 -12  -8    2.84    1.93 
   2 -12  -8    4.84    2.04 
   3 -12  -8    4.96    2.16 
  -2  -6  -7   23.82    1.80 
   4  -6  -7   24.83    1.73 
   7 -10  -7   11.46    1.92 
   7 -11  -7    8.62    1.83 
  -5 -12  -7   14.11    2.00 
   5 -14  -7    0.15    1.70 
  -1 -15  -7   -2.04    1.58 
   3 -15  -7   -0.28    1.54 
  -1  -4  -6   94.06    1.92 
   3  -4  -6  129.54    2.31 
   7  -6  -6   75.18    2.14 
  -7  -9  -6   58.95    2.17 
  -7 -12  -6    2.03    1.73 
   8 -13  -6    1.78    1.64 
  -3 -16  -6   -0.63    1.45 
  -2  -3  -5   13.64    1.18 
  -6  -5  -5   14.81    1.10 
  -7  -6  -5    0.58    1.17 
  10  -9  -5   10.96    1.55 
  10 -12  -5   15.59    1.88 
  -8 -13  -5    3.33    1.66 
   9 -14  -5    4.22    1.58 
   3  -2  -4   49.50    1.27 
   9  -5  -4    7.13    0.96 
   9  -4  -3   -0.50    0.75 
  -1  -8  -8    1.26    1.67 
   3  -8  -8    7.41    1.89 
  -2  -9  -8    9.30    1.97 
   4  -9  -8    2.71    1.82 
  -3 -11  -8    4.24    1.80 
   4 -11  -8    2.41    1.90 
  -2 -12  -8    4.16    2.07 
   4 -12  -8    4.55    1.99 
  -1 -13  -8    4.19    1.88 
   0 -13  -8    0.54    1.94 
   1 -13  -8   14.80    2.11 
   2 -13  -8    1.75    1.81 
   3 -13  -8    5.39    1.98 
   1  -5  -7    3.76    1.37 
   2  -5  -7   38.75    1.86 
  -3  -6  -7   36.29    1.90 
   7  -9  -7   14.20    1.81 
  -5 -13  -7    1.80    1.83 
  -4 -14  -7    4.36    1.48 
  -2 -15  -7    7.84    1.67 
   4 -15  -7   -1.66    1.41 
   4  -4  -6   78.76    2.00 
   8  -7  -6   14.88    1.60 
   9 -10  -6   20.60    1.85 
   9 -11  -6    1.17    1.61 
  -6 -14  -6    0.88    1.42 
  -5 -15  -6    0.50    1.26 
  -8  -7  -5   61.60    1.83 
  -2  -2  -4  177.16    1.94 
   8  -4  -4    9.83    1.06 
  10  -6  -4   -0.30    0.91 
  -9  -7  -4    4.07    0.89 
  -1  -7  -8   26.36    1.96 
   0  -7  -8    6.20    1.64 
   1  -7  -8   -1.74    1.48 
   2  -7  -8   -1.66    1.63 
  -2  -8  -8    4.96    1.90 
   4  -8  -8    5.34    1.88 
  -3  -9  -8   12.86    1.91 
   5  -9  -8    2.61    1.70 
   5 -10  -8   26.16    2.16 
   5 -11  -8   -0.30    1.83 
  -3 -12  -8   26.59    2.44 
  -2 -13  -8   -0.23    1.95 
   0 -14  -8   -1.10    1.80 
   1 -14  -8   -0.79    1.50 
  -1  -5  -7    7.68    1.59 
   3  -5  -7   34.15    1.83 
   5  -6  -7   10.01    1.51 
   7  -8  -7    2.64    1.46 
  -6 -10  -7    0.43    1.86 
  -6 -11  -7    0.76    1.69 
   7 -13  -7   -0.70    1.52 
   0 -16  -7    0.01    1.52 
  -6  -6  -6   -0.43    1.16 
   9  -8  -6   96.28    2.58 
   9 -12  -6    0.31    1.51 
  -7 -13  -6   -0.44    1.40 
   7 -15  -6   -0.79    1.30 
  -3  -3  -5    8.01    1.21 
   8  -5  -5    5.34    1.09 
   9  -6  -5   14.86    1.25 
  -9 -10  -5    0.55    1.35 
  10 -13  -5   -0.34    1.49 
  -7 -15  -5    5.73    1.51 
   8  -3  -3   54.45    1.18 
  -2  -7  -8   -0.28    1.70 
  -3  -8  -8   18.25    1.96 
   5  -8  -8    8.93    1.75 
   5 -12  -8   16.72    2.17 
  -3 -13  -8   20.45    2.23 
  -1 -14  -8   -0.58    1.75 
   3 -14  -8    0.71    1.65 
  -2  -5  -7   12.06    1.56 
   4  -5  -7    7.97    1.46 
  -5  -7  -7   54.47    2.14 
   8  -9  -7   -0.47    2.14 
   8 -10  -7    2.24    1.85 
   8 -11  -7    0.09    1.71 
  -5 -14  -7    2.53    1.77 
   5 -15  -7   -1.20    1.22 
  -3  -4  -6   66.51    1.90 
  -5  -5  -6   49.89    1.65 
  -7  -7  -6    2.90    1.43 
  -8 -10  -6    3.78    1.68 
  -8 -11  -6    6.83    1.88 
  -6 -15  -6    1.48    1.56 
   7  -4  -5   -1.72    0.86 
  10  -7  -5    2.21    1.29 
   1 -10  -9    1.25    1.70 
   0  -6  -8    5.48    1.69 
   2  -6  -8   31.44    1.91 
   4  -7  -8    2.68    1.70 
   5 -13  -8    3.09    1.72 
  -2 -14  -8    1.31    1.62 
   4 -14  -8    0.91    1.60 
  -6  -8  -7    3.53    1.69 
   8 -12  -7    1.88    1.66 
  -6 -13  -7    0.81    1.74 
   7 -14  -7    1.87    1.49 
  -4 -15  -7    3.70    1.50 
   1  -3  -6  264.38    2.83 
   7  -5  -6   41.55    1.55 
   8  -6  -6    3.43    1.24 
  -8  -9  -6   11.68    1.62 
  -8 -12  -6    2.12    1.57 
  -7 -14  -6    2.00    1.47 
  -7  -5  -5   72.02    1.71 
  -9  -8  -5   -0.27    0.92 
   7  -3  -4   69.94    1.41 
  -7  -4  -4   34.51    1.10 
  -8  -5  -4    4.02    0.77 
   0  -9  -9    8.93    2.05 
   2  -9  -9   17.21    2.06 
   0 -10  -9    5.80    1.60 
   0 -11  -9   14.76    2.38 
   1 -11  -9   16.07    1.92 
   2 -11  -9    7.21    2.04 
   0 -12  -9    1.86    2.02 
   1 -12  -9    9.42    1.94 
   2 -12  -9    0.33    1.89 
  -1  -6  -8   14.37    1.69 
   3  -6  -8    0.32    1.67 
   5  -7  -8   29.20    2.01 
  -5 -10  -8   18.24    1.95 
  -5 -11  -8    1.84    1.58 
  -4 -13  -8    2.11    1.59 
  -1 -15  -8    0.18    1.35 
   0 -15  -8    0.34    1.58 
   1 -15  -8    1.46    1.35 
   2 -15  -8   -0.42    1.41 
   3 -15  -8    1.99    1.67 
   0  -4  -7   77.46    2.09 
   1  -4  -7   33.87    1.67 
   8  -8  -7   -0.28    1.80 
  -7 -10  -7   28.51    2.12 
  -7 -11  -7   10.72    1.88 
   8 -13  -7   -0.94    1.46 
  -1  -3  -6    9.52    1.35 
   0  -3  -6   19.11    1.13 
   2  -3  -6    0.58    1.20 
   9  -7  -6   17.50    1.44 
  -8  -8  -6   28.74    1.71 
  10  -9  -6   24.62    2.08 
  10 -10  -6    2.55    1.62 
  10 -11  -6    1.50    1.46 
   0  -2  -5  121.44    1.81 
   1  -2  -5  419.93    3.01 
  -8  -6  -5    2.40    0.96 
   5  -2  -4   -2.42    0.85 
   0  -8  -9   -0.07    1.63 
   1  -8  -9    2.33    1.63 
   2  -8  -9    4.99    1.94 
  -1  -9  -9    0.45    1.57 
   3  -9  -9    2.61    1.97 
  -2 -10  -9    6.28    1.96 
   4 -10  -9    0.18    1.91 
  -2 -11  -9   17.83    2.26 
   4 -11  -9   31.98    2.51 
  -1 -12  -9   -2.15    1.91 
   3 -12  -9   -1.19    1.84 
   1 -13  -9    8.28    1.72 
   2 -13  -9    2.23    1.60 
   4  -6  -8   16.80    1.72 
  -5  -9  -8    3.72    1.72 
   7  -9  -8    2.15    1.65 
   7 -11  -8    1.62    1.48 
  -5 -12  -8    3.97    1.73 
   5 -14  -8    0.65    1.49 
  -2 -15  -8    3.14    1.46 
  -1  -4  -7  227.19    3.10 
   2  -4  -7    1.45    1.23 
   3  -4  -7  250.47    3.19 
  -5  -6  -7    0.90    1.31 
  -7  -9  -7   42.68    2.18 
   9 -10  -7   11.86    1.78 
   9 -11  -7   -0.11    1.66 
  -7 -12  -7    1.23    1.65 
  -6 -14  -7    1.02    1.69 
   3  -3  -6    4.85    1.17 
  -6  -5  -6   19.84    1.38 
  10 -12  -6    1.81    1.37 
  -1  -2  -5   13.39    1.36 
   2  -2  -5  349.37    2.81 
  -6  -4  -5   42.50    1.29 
   9  -5  -5   15.80    1.21 
  10  -5  -4   25.05    1.21 
  -1  -8  -9    6.57    2.03 
   3  -8  -9    1.75    1.92 
  -3 -10  -9    4.52    1.82 
  -2 -12  -9   -1.42    1.89 
   4 -12  -9    1.82    1.87 
  -1 -13  -9   -0.21    1.65 
   3 -13  -9    0.35    1.60 
   0  -5  -8   26.53    1.80 
   1  -5  -8   30.30    1.86 
  -3  -6  -8    5.22    1.57 
  -5  -8  -8    0.09    1.48 
  -5 -13  -8    2.06    1.54 
  -4 -14  -8    0.41    1.57 
   4 -15  -8   -0.15    1.46 
  -2  -4  -7    6.59    1.43 
   8  -7  -7   42.98    2.08 
   9 -12  -7   -0.64    1.50 
   8 -14  -7    0.22    1.07 
   4  -3  -6    1.56    1.22 
  10  -8  -6   32.91    1.89 
  10 -13  -6    0.23    1.56 
   3  -2  -5   88.77    1.69 
   8  -4  -5    4.83    1.03 
  10  -6  -5    3.31    1.00 
  -6  -3  -4  129.92    1.66 
   1  -7  -9    2.91    1.63 
   2  -7  -9    9.19    1.84 
  -2  -8  -9    2.12    1.52 
   4  -8  -9    1.62    1.88 
  -3  -9  -9   23.89    2.26 
   5  -9  -9    3.58    1.73 
   5 -10  -9    1.01    1.81 
  -3 -12  -9    2.09    1.92 
   5 -12  -9    0.72    1.81 
  -2 -13  -9    0.01    1.70 
   4 -13  -9   -0.03    1.64 
   0 -14  -9    1.54    1.51 
   1 -14  -9   -0.20    1.35 
   2 -14  -9   -0.13    1.29 
  -1  -5  -8    2.26    1.62 
   2  -5  -8  107.45    2.43 
   3  -5  -8   22.62    1.81 
   5  -6  -8    0.62    1.48 
  -6  -9  -8    4.36    2.02 
  -6 -10  -8    0.96    1.72 
   8 -10  -8    4.17    1.87 
  -6 -11  -8    3.83    1.72 
   8 -11  -8    8.21    1.88 
  -6 -12  -8    3.87    1.89 
   7 -13  -8    6.48    1.57 
  -3 -15  -8    0.30    1.33 
   4  -4  -7  152.32    2.59 
   9  -8  -7   17.74    1.76 
   9 -13  -7   -1.60    1.62 
  -5  -4  -6  111.78    2.07 
   8  -5  -6    4.45    1.12 
   9  -6  -6    0.26    1.07 
  -8  -7  -6    1.41    1.23 
  -9 -10  -6    0.29    1.29 
  -2  -2  -5  240.38    2.52 
  -5  -3  -5  244.76    2.55 
   3  -7  -9    1.36    1.50 
  -3  -8  -9    5.81    1.98 
   5  -8  -9    1.80    1.65 
   5 -13  -9    1.24    1.55 
  -2 -14  -9    0.06    1.59 
  -1 -14  -9    2.47    1.57 
   3 -14  -9    2.83    1.39 
  -2  -5  -8   20.94    1.80 
  -4  -6  -8    0.68    1.61 
  -5  -7  -8    1.96    1.49 
   7  -7  -8    2.20    1.60 
   8  -9  -8   -0.98    1.74 
   8 -12  -8    2.70    1.53 
  -5 -14  -8    0.60    1.24 
  -3  -4  -7   10.41    1.37 
  -6  -6  -7    0.01    1.13 
  -7  -7  -7   15.32    1.68 
  -8 -10  -7    7.92    1.84 
  -8 -11  -7   10.68    1.89 
  -3  -3  -6    3.04    1.15 
   7  -4  -6   47.76    1.52 
  10  -7  -6   15.55    1.52 
  -9  -9  -6    1.14    1.19 
   4  -2  -5   49.17    1.45 
   1  -1  -4  438.26    2.65 
   8  -3  -4   77.42    1.46 
   0 -10 -10    2.41    2.04 
   2 -10 -10   -0.65    1.93 
   1 -11 -10    4.88    1.87 
   2 -11 -10   11.60    2.04 
   1  -6  -9   61.94    2.32 
   2  -6  -9    0.37    1.62 
   4  -7  -9    2.75    1.47 
   4 -14  -9   -0.85    1.31 
  -3  -5  -8   -0.37    1.43 
  -6  -8  -8   15.97    2.08 
   8  -8  -8    5.73    2.08 
  -6 -13  -8    1.55    1.31 
   8 -13  -8    0.91    1.35 
   7 -14  -8    1.07    1.26 
   1  -3  -7   22.60    1.46 
   7  -5  -7    1.31    1.12 
   9  -7  -7   47.77    2.07 
  -8  -9  -7    0.58    1.51 
  10 -10  -7    3.97    1.76 
  10 -11  -7   -1.40    1.63 
  -8 -12  -7    0.35    1.61 
  -7 -14  -7    5.45    1.41 
  -3  -2  -5  177.04    2.13 
  -8  -5  -5   37.11    1.24 
   2  -1  -4  230.44    2.04 
  -1  -9 -10   19.24    2.35 
   0  -9 -10   12.41    2.21 
   1  -9 -10    3.28    1.69 
   2  -9 -10    2.15    1.74 
   3  -9 -10   10.46    2.03 
  -1 -10 -10    1.06    2.07 
   3 -10 -10    1.63    2.05 
  -1 -11 -10    0.68    1.92 
   3 -11 -10    1.78    1.85 
  -1 -12 -10    2.82    1.71 
   0 -12 -10    1.15    1.75 
   1 -12 -10    1.65    1.60 
   2 -12 -10    1.32    1.62 
  -1  -6  -9    6.75    1.73 
   3  -6  -9   -0.38    1.72 
  -3  -7  -9    0.72    1.68 
   5  -7  -9    7.99    1.81 
  -5 -10  -9   -0.22    1.58 
  -5 -11  -9    5.49    1.79 
  -4 -13  -9    0.16    1.47 
   5 -14  -9    1.53    1.33 
   0  -4  -8    2.69    1.44 
   2  -4  -8   19.48    1.64 
   5  -5  -8    0.05    1.35 
  -7 -10  -8    7.23    1.61 
  -7 -11  -8    6.62    1.73 
  -1  -3  -7   31.58    1.66 
   0  -3  -7   54.05    1.60 
   2  -3  -7   52.67    1.87 
  -8  -8  -7    4.43    1.57 
  10  -9  -7    6.05    1.78 
  10 -12  -7    1.46    1.68 
   1  -2  -6   55.12    1.53 
  -7  -5  -6   38.98    1.50 
  -8  -6  -6   29.58    1.46 
  -7  -4  -5   26.17    1.09 
  -9  -6  -5   -0.11    0.89 
  -1  -1  -4   48.66    1.27 
   3  -1  -4  222.18    2.00 
  -1  -8 -10    2.03    1.97 
   0  -8 -10    0.71    1.87 
   1  -8 -10    3.15    1.73 
   2  -8 -10    0.43    1.79 
   4  -9 -10    1.56    1.96 
  -2 -10 -10    0.15    1.98 
   4 -10 -10    1.91    1.89 
   4 -11 -10    6.84    1.88 
  -2 -12 -10   -0.76    1.77 
   4 -12 -10   -0.63    1.75 
   1 -13 -10    2.79    1.44 
   2 -13 -10   -0.26    1.29 
  -2  -6  -9   20.68    2.01 
   4  -6  -9    2.78    1.72 
   7  -9  -9    7.02    1.74 
  -5 -12  -9    0.69    1.52 
   7 -12  -9   -0.07    1.43 
  -1  -4  -8   56.56    2.13 
   3  -4  -8  113.94    2.59 
  -4  -5  -8   11.05    1.58 
   7  -6  -8    0.72    1.23 
  -6  -7  -8    1.27    1.64 
   8  -7  -8    0.54    1.88 
  -7  -9  -8   27.57    2.03 
   9  -9  -8    5.13    1.68 
   9 -10  -8   -2.54    1.46 
   9 -11  -8   -0.69    1.49 
  -7 -12  -8    8.39    1.57 
   9 -12  -8    1.66    1.66 
   3  -3  -7   94.46    1.99 
  -6  -5  -7    2.48    1.20 
  -7  -6  -7   60.23    2.09 
  10  -8  -7    1.65    1.71 
  -1  -2  -6   14.62    1.22 
   0  -2  -6    9.76    0.94 
   2  -2  -6  178.95    2.26 
   6  -3  -6    1.38    0.99 
  -6  -4  -6   84.99    1.81 
   9  -5  -6   17.26    1.29 
   9  -4  -5   52.88    1.45 
  -5  -2  -4  200.55    1.88 
   0  -7 -10    5.51    1.68 
  -2  -8 -10    1.38    1.84 
   3  -8 -10    2.66    1.76 
  -3  -9 -10    4.39    1.87 
  -3 -10 -10    0.46    1.95 
   5 -10 -10    2.33    1.98 
  -3 -11 -10   -0.27    1.79 
   5 -11 -10    2.59    1.77 
  -2 -13 -10    3.88    1.61 
  -1 -13 -10   -0.55    1.69 
   3 -13 -10   -0.48    1.49 
   0  -5  -9   11.74    1.76 
   1  -5  -9   -0.40    1.45 
   2  -5  -9    3.59    1.60 
  -3  -6  -9   50.92    2.30 
   5  -6  -9    3.44    1.56 
  -6 -10  -9   -1.35    1.85 
  -5 -13  -9    0.63    1.31 
   7 -13  -9    1.30    1.54 
  -4 -14  -9    1.44    1.29 
  -2  -4  -8   -0.38    1.46 
   4  -4  -8   15.56    1.58 
  -7  -8  -8   30.39    1.90 
  -7 -13  -8    8.29    1.50 
   8  -5  -7   24.66    1.71 
   9  -6  -7   21.80    1.75 
   3  -2  -6   21.14    1.21 
   8  -4  -6    9.68    1.17 
  10  -6  -6    1.05    0.99 
  -9  -7  -6   -0.93    0.83 
  -6  -3  -5  103.33    1.70 
  -2  -1  -4    9.02    0.99 
   7  -2  -4    1.35    0.80 
  -7  -3  -4  156.88    1.73 
  -1  -7 -10   51.63    2.64 
   2  -7 -10    1.52    1.48 
   3  -7 -10   33.95    2.36 
   5  -9 -10    3.07    1.85 
   5 -12 -10    0.84    1.54 
   4 -13 -10    0.30    1.42 
  -1 -14 -10   -2.40    1.34 
   0 -14 -10    1.58    1.52 
   1 -14 -10    0.71    1.41 
   2 -14 -10    0.88    1.36 
   3 -14 -10    0.53    1.39 
  -1  -5  -9   30.20    1.91 
   3  -5  -9   30.58    2.06 
  -5  -7  -9    1.42    1.79 
  -6  -9  -9    0.93    1.73 
   8 -10  -9   -0.22    1.49 
  -6 -11  -9   14.35    1.83 
   8 -11  -9    9.73    1.75 
  -6 -12  -9   -0.64    1.69 
  -6  -6  -8    8.25    1.85 
   7  -4  -7   10.06    1.35 
  -8  -7  -7    1.54    1.20 
  -2  -2  -6  123.60    2.08 
   4  -2  -6    5.58    1.11 
  -5  -3  -6    3.42    0.99 
   8  -3  -5   10.48    1.07 
  -2  -7 -10   21.92    2.16 
   4  -7 -10   43.76    2.58 
  -3  -8 -10    2.57    1.40 
   5  -8 -10    3.68    1.91 
  -4 -12 -10    3.16    1.46 
   5 -13 -10    1.74    1.28 
  -2 -14 -10    0.25    1.27 
  -2  -5  -9    5.65    1.76 
   4  -5  -9    2.80    1.60 
   7  -7  -9    2.45    1.45 
  -6  -8  -9    8.26    1.89 
   8  -9  -9    2.18    1.61 
   8 -12  -9   -0.33    1.28 
  -3  -4  -8    7.32    1.24 
   5  -4  -8    0.00    1.39 
  -5  -5  -8    8.94    1.47 
  -8 -10  -8   19.42    1.88 
  -8 -11  -8    2.18    1.50 
  10  -7  -7   10.10    1.41 
   7  -3  -6    4.60    1.08 
   0  -1  -5    4.00    0.93 
   1  -1  -5   16.45    0.95 
   2  -1  -5   13.93    1.20 
   9  -3  -4   60.69    1.28 
   1  -9 -11    9.49    2.00 
   2  -9 -11    1.83    1.85 
  -1 -10 -11   -0.70    1.83 
   0 -10 -11   11.07    2.16 
   1 -10 -11    1.93    1.74 
   2 -10 -11   32.59    2.34 
   0 -11 -11    1.40    1.75 
   2 -11 -11   -2.42    1.60 
  -1  -6 -10   -0.22    1.86 
   0  -6 -10    1.31    1.55 
   1  -6 -10    0.18    1.29 
   2  -6 -10    4.16    1.83 
   3  -6 -10    1.57    1.83 
   5  -7 -10   32.09    2.17 
  -3  -5  -9   -1.25    1.52 
   5  -5  -9   10.10    1.62 
   8  -8  -9   -1.42    1.62 
  -6 -13  -9    3.82    1.38 
   1  -3  -8    7.76    1.42 
   2  -3  -8   63.60    2.12 
   9  -7  -8   92.57    2.56 
  -8  -9  -8    4.22    1.56 
  10 -10  -8   -0.23    1.27 
  10 -11  -8   12.23    1.62 
  -7  -5  -7    4.35    1.24 
  -9  -8  -7   -0.07    1.17 
  -3  -2  -6  116.33    1.95 
  -8  -5  -6    8.63    1.05 
  -1  -1  -5   -0.40    1.11 
   3  -1  -5   -0.45    1.03 
   2  -8 -11    0.72    1.98 
  -1  -9 -11    5.94    2.10 
   3  -9 -11    1.08    2.04 
  -2 -10 -11    4.63    1.86 
   3 -10 -11    1.13    1.33 
   4 -10 -11    1.56    1.77 
  -2 -11 -11    6.89    1.85 
  -1 -11 -11   10.91    1.88 
  -1 -12 -11   -1.86    1.58 
   0 -12 -11   -0.69    1.57 
   2 -12 -11   -1.65    1.40 
  -2  -6 -10    1.51    1.72 
   4  -6 -10   15.66    1.96 
  -5  -9 -10    2.63    1.57 
   7  -9 -10    1.80    1.62 
  -5 -10 -10   -0.89    1.71 
   7 -10 -10   -0.53    1.58 
  -5 -11 -10    0.19    1.46 
   7 -11 -10   -0.73    1.41 
  -5 -12 -10   -0.20    1.50 
  -4 -13 -10   -1.65    1.35 
   6 -13 -10   -1.83    1.41 
  -1  -4  -9   24.79    1.79 
   0  -4  -9    2.21    1.53 
   1  -4  -9   17.20    1.54 
   2  -4  -9   22.34    1.71 
   3  -4  -9    0.86    1.56 
  -5  -6  -9   18.62    1.70 
   7  -6  -9    0.76    1.60 
  -6  -7  -9   11.81    1.72 
  -7 -10  -9   29.03    1.99 
   9 -10  -9   -0.57    1.80 
   9 -11  -9   16.69    1.84 
  -1  -3  -8   37.55    1.85 
   3  -3  -8  108.63    2.44 
  -4  -4  -8   19.62    1.66 
  -8  -8  -8    2.36    1.65 
  -1  -2  -7   15.88    1.42 
   2  -2  -7   79.87    1.96 
   6  -3  -7    6.22    1.13 
  -6  -4  -7   98.64    2.05 
   9  -5  -7    1.38    1.16 
  -8  -6  -7   34.74    1.60 
   9  -4  -6   18.50    1.24 
  10  -5  -6    0.07    0.92 
  -5  -2  -5   44.04    1.38 
  -8  -4  -5    5.55    0.73 
  -1  -8 -11    1.56    1.89 
   3  -8 -11    2.00    1.81 
  -2  -9 -11    1.97    1.90 
   4 -11 -11    0.93    1.89 
  -2 -12 -11   -0.79    1.45 
   4 -12 -11    0.46    1.40 
  -1 -13 -11    0.14    1.38 
   0 -13 -11    0.47    1.37 
   1 -13 -11    1.66    1.29 
   2 -13 -11   -0.16    1.41 
   3 -13 -11    0.69    1.32 
   1  -5 -10   74.07    2.45 
  -3  -6 -10   -0.79    1.66 
  -5  -8 -10    1.49    1.64 
   7 -12 -10    0.53    1.35 
  -4  -5  -9    5.48    1.62 
   8  -7  -9   -1.00    1.66 
   9  -9  -9    5.07    1.54 
  -7 -12  -9    0.24    1.25 
   9 -12  -9    0.65    1.35 
  -2  -3  -8    1.81    1.40 
   4  -3  -8   11.24    1.43 
  -6  -5  -8    3.65    1.17 
   8  -5  -8   19.32    1.81 
  -7  -6  -8   -2.66    1.30 
   9  -6  -8   27.27    1.81 
  10  -8  -8    2.69    1.47 
   3  -2  -7    5.89    1.27 
   8  -4  -7   16.11    1.25 
  10  -6  -7   28.43    1.64 
  -6  -3  -6    6.80    1.07 
   4  -1  -5   -0.69    0.91 
  -7  -3  -5   61.77    1.33 
  10  -4  -5   21.94    1.14 
  -6  -2  -4   11.85    0.77 
   1  -7 -11   20.43    2.04 
  -2  -8 -11    1.18    1.71 
   4  -8 -11    0.32    1.83 
  -3  -9 -11    0.69    1.90 
   5  -9 -11   -0.13    1.86 
  -3 -10 -11    2.31    1.82 
   5 -10 -11   -0.42    1.76 
   5 -11 -11   -0.78    1.51 
  -2 -13 -11    0.51    1.36 
  -1  -5 -10    8.79    1.77 
   2  -5 -10   35.72    1.94 
   3  -5 -10    1.66    1.77 
   5  -6 -10    4.15    1.70 
   7  -8 -10    1.23    1.45 
  -6 -10 -10    0.39    1.74 
  -6 -11 -10    5.45    1.69 
  -5 -13 -10   -0.86    1.10 
   4  -4  -9    7.54    1.27 
  -8  -7  -8   16.77    1.69 
  -2  -2  -7   21.96    1.44 
  -5  -3  -7   57.30    1.77 
   1  -1  -6    3.57    0.96 
   6  -2  -6   81.05    1.64 
   8  -2  -4   16.27    0.89 
  -2  -7 -11    1.37    1.83 
  -1  -7 -11    2.84    1.83 
   3  -7 -11    2.09    1.51 
  -3  -8 -11   -0.91    1.85 
   5  -8 -11   -1.47    1.74 
  -4 -11 -11    1.46    1.58 
   5 -12 -11    2.77    1.33 
  -2  -5 -10   81.21    2.72 
   4  -5 -10   57.08    2.38 
  -5  -7 -10   71.32    2.52 
   7  -7 -10    1.16    1.59 
  -6  -9 -10    0.21    1.53 
   8  -9 -10    1.95    1.55 
   8 -10 -10    0.73    1.51 
   8 -11 -10    4.84    1.43 
   5  -4  -9   15.10    1.58 
  -6  -6  -9   22.84    1.91 
   8  -6  -9    0.89    1.61 
   5  -3  -8    5.97    1.47 
   7  -4  -8   24.64    1.48 
  10  -7  -8    0.14    1.50 
   7  -3  -7   28.40    1.39 
   0  -1  -6   65.31    1.40 
   2  -1  -6   35.53    1.34 
  -3  -1  -5   29.22    1.16 
   9  -3  -5   46.40    1.29 
   2  -6 -11    8.14    1.87 
  -4 -12 -11   -0.82    1.44 
  -3  -5 -10   54.43    2.33 
   5  -5 -10   22.22    1.87 
  -6  -8 -10   -0.96    1.65 
   8  -8 -10    2.72    1.57 
   8 -12 -10    2.36    1.19 
   0  -3  -9    3.82    1.42 
   2  -3  -9   16.36    1.62 
   7  -5  -9   -0.06    1.24 
  -8  -9  -9   11.52    1.99 
  -8 -10  -9    2.19    1.28 
  10 -10  -9   -1.08    1.60 
  10 -11  -9    4.50    1.66 
  -3  -2  -7  130.30    2.14 
  -7  -4  -7   14.67    1.38 
  -8  -5  -7    4.14    1.12 
   3  -1  -6   23.90    1.26 
   5  -1  -5    7.98    1.00 
   1  -9 -12   -0.66    1.72 
   2  -9 -12   23.03    2.17 
  -1 -10 -12   12.73    1.84 
   0 -10 -12   -1.16    1.64 
   2 -10 -12    1.49    1.62 
   3 -10 -12   13.33    1.83 
  -1 -11 -12    0.33    1.58 
   1 -11 -12    0.06    1.26 
   2 -11 -12    0.88    1.36 
   3 -11 -12    1.31    1.53 
   1 -12 -12    2.76    1.32 
  -1  -6 -11    5.25    1.67 
   3  -6 -11   13.05    2.02 
  -5 -10 -11    2.38    1.77 
   0  -4 -10    5.70    1.52 
   2  -4 -10    5.50    1.65 
  -5  -6 -10    3.31    1.59 
  -1  -3  -9    7.60    1.47 
  -4  -4  -9   -0.39    1.51 
  10  -9  -9    3.31    1.32 
  -1  -2  -8    3.47    1.45 
   0  -2  -8    0.93    1.04 
   2  -2  -8   19.01    1.36 
   3  -2  -8    9.74    1.40 
  -6  -4  -8    3.61    1.15 
  -7  -5  -8    2.38    1.23 
   9  -5  -8    0.96    1.30 
  -8  -6  -8   10.41    1.54 
  -9  -8  -8   -0.08    1.32 
   9  -4  -7   60.35    1.80 
  10  -5  -7   -0.62    1.04 
  -9  -6  -7    1.15    0.87 
  -2  -1  -6   50.53    1.48 
   4  -1  -6   29.15    1.30 
  -5  -2  -6    2.07    0.89 
   7  -2  -6   56.13    1.50 
  -8  -4  -6   36.06    1.25 
  -9  -5  -6   21.64    1.14 
  -6  -2  -5   36.27    1.16 
  -1  -8 -12    4.03    1.94 
   0  -8 -12    3.05    2.00 
   1  -8 -12    1.78    1.75 
   2  -8 -12   -1.12    1.77 
  -1  -9 -12   -0.62    1.75 
  -2 -10 -12    3.51    1.69 
   4 -10 -12    3.04    1.70 
   4 -11 -12    0.85    1.36 
  -1 -12 -12    0.42    1.39 
   0 -12 -12    3.75    1.52 
   2 -12 -12    2.05    1.54 
   3 -12 -12    0.08    1.31 
   4  -6 -11   51.95    2.23 
  -5  -9 -11   -1.93    1.68 
   7 -10 -11    3.51    1.51 
  -5 -11 -11    5.33    1.40 
   7 -11 -11   -0.40    1.33 
  -5 -12 -11    0.35    1.28 
  -2  -4 -10    7.38    1.79 
   3  -4 -10   -0.78    1.34 
   7  -6 -10    9.21    1.61 
  -6  -7 -10   56.76    2.38 
   8  -7 -10    9.92    1.70 
  -7  -9 -10   30.36    2.07 
   9  -9 -10   13.00    2.00 
  -7 -10 -10    0.13    1.38 
   9 -10 -10    3.23    1.40 
  -7 -11 -10   -2.41    1.35 
   9 -11 -10   -0.82    1.38 
  -2  -3  -9    1.16    1.53 
  -6  -5  -9    7.76    1.61 
   8  -5  -9    5.43    1.74 
  -7  -6  -9   14.16    1.74 
  -8  -8  -9   -0.33    1.46 
  10  -8  -9    2.39    1.73 
   8  -4  -8    7.91    1.33 
  10  -6  -8    2.40    1.37 
   6  -2  -7   25.75    1.43 
  -6  -3  -7   26.29    1.29 
  -7  -3  -6    0.20    0.92 
  10  -4  -6    1.13    0.90 
   8  -2  -5   92.21    1.59 
   0  -7 -12    0.67    1.88 
   1  -7 -12    1.38    1.48 
   2  -7 -12    2.15    1.82 
  -2  -8 -12    4.64    1.79 
   3  -8 -12    0.32    1.44 
   4  -9 -12   -1.58    1.68 
   5 -10 -12    0.99    1.74 
  -2 -12 -12    1.30    1.22 
   4 -12 -12    0.40    1.17 
  -1  -5 -11    6.46    1.85 
   0  -5 -11    2.15    1.59 
   1  -5 -11    1.83    1.28 
   2  -5 -11    5.30    1.81 
  -3  -6 -11    9.65    1.89 
   5  -6 -11   33.94    2.15 
  -5  -8 -11   -1.16    1.42 
   7  -8 -11   -0.77    1.41 
   4  -4 -10   12.72    1.44 
  -7  -8 -10    5.57    1.69 
   9  -8 -10    6.91    1.73 
   5  -3  -9   -0.38    1.37 
   7  -4  -9    1.40    1.32 
   9  -6  -9   18.55    1.58 
   4  -2  -8    0.27    1.01 
   7  -3  -8   21.41    1.47 
   0  -1  -7   39.70    1.49 
   1  -1  -7   -0.25    0.86 
   2  -1  -7   17.96    1.34 
   8  -3  -7    5.17    1.13 
   9  -3  -6   73.88    1.65 
  -1  -7 -12    2.83    1.80 
   3  -7 -12   -1.95    1.95 
  -3  -9 -12    3.45    1.73 
   5  -9 -12    1.43    1.55 
   5 -11 -12   -0.75    1.22 
   4  -5 -11   10.36    1.89 
  -6  -9 -11    0.20    1.73 
  -6 -10 -11    2.32    1.58 
   8 -10 -11    3.58    1.55 
  -3  -4 -10    0.06    1.50 
   5  -4 -10    1.91    1.51 
   7  -5 -10    4.35    1.63 
  -6  -6 -10   -0.56    1.46 
  -8  -7  -9    0.78    1.53 
  10  -7  -9   -2.04    1.60 
  -3  -2  -8   18.98    1.45 
   5  -2  -8    0.16    1.26 
  -1  -1  -7   13.01    1.10 
   3  -1  -7    1.15    1.12 
   1   0  -5   -0.74    0.89 
  -8  -3  -5   40.27    1.07 
   0  -6 -12   -0.48    1.73 
   1  -6 -12   17.17    1.83 
   2  -6 -12    2.55    1.66 
  -2  -7 -12    2.70    1.84 
   4  -7 -12    3.43    1.78 
  -4 -10 -12    0.55    1.27 
  -4 -11 -12    2.44    1.54 
   6 -11 -12    1.24    1.51 
  -3  -5 -11    1.27    1.70 
   7  -7 -11    1.00    1.40 
  -6  -8 -11    1.27    1.68 
   8  -9 -11    1.58    1.37 
   8 -11 -11    1.48    1.13 
  -1  -3 -10    7.14    1.60 
   0  -3 -10    1.52    1.35 
   2  -3 -10   -0.14    1.49 
   3  -3 -10   13.22    1.73 
  -7  -7 -10    7.12    1.55 
   9  -7 -10    2.62    1.64 
   0  -2  -9   11.35    1.50 
   1  -2  -9    1.07    1.33 
   2  -2  -9    5.07    1.39 
  -4  -3  -9    5.86    1.51 
  -7  -5  -9    0.14    1.59 
  -7  -4  -8   -1.29    1.09 
   9  -4  -8    5.17    1.42 
  -8  -5  -8   12.39    1.37 
   4  -1  -7    0.46    1.14 
  -5  -2  -7    9.55    1.14 
   7  -2  -7   -0.64    1.04 
  -8  -4  -7   -1.69    0.97 
  -6  -2  -6   19.01    1.03 
   0   0  -5   -0.41    0.66 
   2   0  -5    0.79    1.01 
   7  -1  -4    6.14    0.70 
   1 -10 -13    1.79    1.30 
  -1  -6 -12   -1.36    1.81 
   3  -6 -12   -0.49    1.90 
  -3  -7 -12   -0.80    1.72 
   5  -7 -12    0.29    1.75 
  -1  -4 -11    6.65    1.70 
   0  -4 -11    4.39    1.57 
   2  -4 -11    4.98    1.67 
   5  -5 -11    1.45    1.24 
   8  -8 -11   -0.42    1.45 
  -2  -3 -10    7.34    1.63 
   4  -3 -10    4.63    1.54 
  -4  -4 -10    1.71    1.52 
  -8  -9 -10    1.14    1.49 
  10  -9 -10    0.13    1.51 
  -8 -10 -10    0.59    1.20 
  -1  -2  -9    7.27    1.44 
   3  -2  -9   48.51    1.98 
  -6  -4  -9   26.00    1.61 
   8  -4  -9    6.26    1.56 
   9  -5  -9   10.44    1.44 
  -8  -6  -9   77.12    2.33 
  -4  -2  -8   55.04    1.81 
  -6  -3  -8    1.07    1.18 
  10  -5  -8   13.35    1.36 
  -9  -6  -8   -0.10    0.94 
  -7  -3  -7   87.37    1.91 
  10  -4  -7    4.32    1.00 
  -9  -5  -7    9.59    0.93 
   8  -2  -6   11.54    0.98 
  -1   0  -5   -0.34    0.84 
   3   0  -5   -1.52    0.96 
  -5  -1  -5    3.51    0.89 
   9  -2  -4    4.17    0.61 
   1  -8 -13   -1.24    1.51 
  -1  -9 -13    1.23    1.56 
   0  -9 -13    1.32    1.51 
   1  -9 -13   -0.79    1.35 
   2  -9 -13    0.44    1.43 
   3  -9 -13   -0.75    1.56 
  -1 -10 -13    2.19    1.48 
   2 -10 -13    0.83    1.16 
   3 -10 -13    0.14    1.43 
  -1 -11 -13    0.30    1.34 
   0 -11 -13    0.62    1.39 
   1 -11 -13    2.16    1.18 
   2 -11 -13   -1.32    1.43 
   3 -11 -13   -1.22    1.27 
  -2  -6 -12    3.96    1.70 
   4  -6 -12    2.01    1.78 
  -5 -10 -12    5.41    1.56 
   7 -10 -12    2.72    1.39 
  -2  -4 -11   13.60    1.88 
   4  -4 -11   27.80    2.05 
  -4  -5 -11    5.17    1.61 
  -5  -6 -11   22.97    1.98 
   7  -6 -11    5.78    1.50 
  -6  -7 -11    3.87    1.62 
   8  -7 -11    0.95    1.65 
  -7 -10 -11   -0.18    1.44 
  -6  -5 -10   83.69    2.48 
   8  -5 -10   34.14    2.23 
  -8  -8 -10    3.83    1.62 
  10  -8 -10   -0.82    1.40 
  -2  -2  -9    1.55    1.48 
   4  -2  -9    3.50    1.34 
  10  -6  -9    6.22    1.36 
  -1  -1  -8    7.09    1.40 
   0  -1  -8   31.57    1.55 
   1  -1  -8    6.16    1.10 
   2  -1  -8    9.95    1.41 
   8  -3  -8   -1.36    1.07 
   9  -3  -7   32.32    1.36 
   1   0  -6    1.39    0.88 
  -2   0  -5   -0.77    0.97 
   7  -1  -5   10.99    0.94 
  -1  -8 -13    1.57    1.61 
   0  -8 -13    1.89    1.46 
   3  -8 -13   -1.29    1.64 
  -2  -9 -13    1.41    1.48 
   4  -9 -13    1.61    1.53 
  -2 -10 -13    0.00    1.26 
   4 -10 -13    0.79    1.23 
  -1  -5 -12    4.65    2.01 
   0  -5 -12   -0.14    1.62 
   1  -5 -12    3.93    1.35 
   2  -5 -12    0.17    1.69 
   3  -5 -12    6.71    1.90 
   5  -6 -12   11.39    1.81 
  -5  -9 -12    0.39    1.38 
   7  -9 -12    8.12    1.46 
  -5 -11 -12    1.42    1.09 
  -7  -9 -11    2.26    1.38 
   9  -9 -11    1.82    1.23 
   9 -10 -11   -0.37    1.19 
  -3  -3 -10    8.01    1.61 
   5  -3 -10   11.63    1.53 
   7  -4 -10    3.30    1.39 
   9  -6 -10    6.73    1.47 
  -3  -2  -9    6.77    1.38 
   5  -2  -9    4.85    1.38 
  -9  -7  -9    0.37    1.27 
  -6  -2  -7    9.04    1.12 
   2   0  -6   18.35    0.98 
   4   0  -5    0.74    0.82 
   9  -2  -5   68.10    1.34 
   0  -7 -13    0.67    1.85 
   1  -7 -13    2.22    1.68 
   2  -7 -13    3.19    1.77 
  -2  -8 -13    2.70    1.75 
   5 -10 -13    0.94    1.40 
  -2  -5 -12    0.12    1.89 
   4  -5 -12    0.45    1.63 
   7  -8 -12   -0.63    1.35 
   0  -3 -11    1.28    1.44 
   1  -3 -11    3.83    1.46 
  -3  -4 -11    1.52    1.62 
   5  -4 -11    5.10    1.52 
  -5  -5 -11    1.04    1.47 
   7  -5 -11    0.91    1.50 
  -6  -6 -11   35.83    2.04 
   8  -6 -11   10.54    1.75 
  -7  -8 -11   13.24    1.70 
   9  -8 -11    2.88    1.39 
   0  -2 -10    2.19    1.31 
   1  -2 -10    5.38    1.40 
   2  -2 -10    5.34    1.48 
  -8  -7 -10    2.39    1.61 
  -7  -4  -9   11.33    1.55 
   7  -2  -8   10.33    1.13 
  -4  -1  -7   15.54    1.20 
   8  -2  -7    0.96    1.10 
   3   0  -6   15.54    1.14 
  10  -3  -6    7.91    0.90 
   5   0  -4   28.34    0.89 
   1  -6 -13    2.87    1.68 
  -2  -7 -13    0.02    1.61 
   4  -7 -13    3.03    1.64 
  -3  -8 -13    1.48    1.60 
   5  -8 -13    0.32    1.49 
   1  -4 -12   -0.75    1.53 
  -5  -7 -12   -0.48    1.40 
   7  -7 -12   -0.98    1.53 
   8  -9 -12    1.63    1.39 
  -6 -10 -12    1.56    1.47 
   2  -3 -11    4.19    1.38 
   3  -3 -11   10.49    1.83 
  -4  -4 -11    0.48    1.71 
  -7  -7 -11    7.49    1.74 
   9  -7 -11    4.21    1.62 
  -1  -2 -10    0.61    1.38 
   3  -2 -10    1.64    1.47 
  -4  -3 -10    4.54    1.43 
   1  -1  -9   38.02    1.73 
  -4  -2  -9    3.34    1.40 
   9  -4  -9    1.09    1.25 
  -8  -5  -9    6.36    1.29 
  10  -5  -9    9.38    1.34 
  -3  -1  -8    7.47    1.26 
  -8  -4  -8    3.45    0.99 
  10  -4  -8    1.65    1.09 
   1   0  -7   -0.27    1.03 
   4   0  -6   61.62    1.49 
   7  -1  -6    8.25    0.92 
  -3   0  -5    0.70    0.83 
   5   0  -5   -0.09    0.91 
  -1  -6 -13   -0.30    1.80 
   2  -6 -13    0.12    1.82 
   3  -6 -13    1.78    1.77 
  -4  -9 -13    1.60    1.34 
   6  -9 -13   -1.09    1.13 
  -4 -10 -13    0.87    1.28 
   6 -10 -13    0.49    1.24 
  -1  -4 -12    4.83    1.81 
   0  -4 -12   -0.69    1.61 
   2  -4 -12    0.27    1.62 
   3  -4 -12   -0.84    1.75 
   5  -5 -12    1.87    1.58 
  -6  -8 -12    1.31    1.46 
   8  -8 -12    1.40    1.53 
  -2  -3 -11    2.88    1.64 
   4  -3 -11   17.35    1.78 
   4  -2 -10    6.24    1.44 
   8  -4 -10   14.29    1.66 
   9  -5 -10    0.08    1.30 
  -1  -1  -9   25.10    1.58 
   2  -1  -9  107.36    2.29 
   3  -1  -9   49.62    1.91 
   8  -3  -9    0.17    1.22 
   0   0  -7    0.66    0.81 
   2   0  -7   -0.17    0.88 
   3   0  -7   -0.01    1.03 
  -8  -3  -7    4.70    0.92 
   9  -2  -6   27.45    1.12 
   8  -1  -4    2.86    0.58 
   1  -9 -14   -0.49    1.25 
   1 -10 -14    0.97    1.15 
  -2  -6 -13    1.57    1.63 
   4  -6 -13   -1.84    1.62 
   5  -7 -13    0.18    1.57 
  -4  -8 -13    1.24    1.36 
  -2  -4 -12    7.52    2.01 
   4  -4 -12    2.88    1.63 
  -5  -6 -12   -1.50    1.44 
   7  -6 -12    1.74    1.54 
  -6  -7 -12    1.13    1.65 
  -3  -3 -11    2.95    1.52 
   5  -3 -11    0.66    1.48 
  -6  -5 -11    0.56    1.39 
   8  -5 -11   -1.08    1.55 
  -7  -6 -11    2.84    1.58 
  -8  -9 -11    3.24    1.47 
  -3  -2 -10    1.90    1.41 
   5  -2 -10   -1.02    1.30 
   7  -3 -10   24.60    1.55 
  10  -6 -10   -0.27    1.30 
  -2  -1  -9   30.08    1.71 
  -6  -2  -8   28.73    1.31 
  10  -3  -7   19.53    1.16 
   0  -8 -14    3.95    1.51 
   1  -8 -14   -0.11    1.23 
  -1  -9 -14    0.94    1.26 
   0  -9 -14    1.35    1.16 
   2  -9 -14    0.97    1.40 
  -1  -5 -13   -2.30    1.86 
   0  -5 -13    0.66    1.75 
   1  -5 -13    0.85    1.70 
   2  -5 -13    2.38    1.84 
   3  -5 -13   -0.47    1.81 
  -3  -6 -13    9.72    1.83 
   5  -6 -13    0.64    1.58 
   5  -4 -12    0.74    1.51 
   8  -7 -12   -1.70    1.35 
   1  -2 -11   -0.30    1.37 
   7  -4 -11    2.43    1.37 
   9  -6 -11    4.35    1.35 
  -8  -8 -11    1.22    1.16 
   7  -2  -9    0.86    1.05 
   1   0  -8   15.19    1.32 
   6  -1  -8   15.35    1.26 
   0  -2 -11    2.55    1.19 
   2  -2 -11    7.71    1.37 
   2   0  -8   87.96    1.91 
   7  -5  -5    0.86    1.12 
   2  -6  -5    0.56    0.94 
   9  -6  -5   14.98    1.54 
   1  -8  -5   28.64    1.41 
  10  -8  -5    8.36    1.85 
   1  -9  -5    0.44    1.00 
  10  -9  -5   12.89    1.99 
   9 -10  -5   -0.25    1.41 
   3 -11  -5    5.13    1.29 
   8 -11  -5    6.55    1.90 
   3  -3  -4   26.22    1.14 
  -1  -6  -4   -0.17    0.62 
  12 -10  -4   -0.74    1.71 
  13  -5  -3   12.46    1.65 
  14  -7  -3    8.52    1.74 
  14  -8  -3    1.67    1.77 
  14  -9  -3   17.62    2.00 
   7 -15  -3   -0.27    1.29 
  13  -3  -2    2.32    1.38 
  12 -14  -2   -0.19    1.11 
  13  -2  -1   22.82    1.43 
  14  -3  -1    0.60    1.36 
  15  -4  -1   32.67    2.15 
  16  -7  -1   -0.63    1.31 
  16 -10  -1    0.74    1.31 
  15 -12  -1    0.85    1.08 
  11   0   0   19.63    1.02 
  14  -2   0    1.34    1.36 
  15  -3   0    3.09    1.38 
  17  -8   0   -0.44    1.63 
  12   0   1   -1.25    0.81 
  10  -6  -5    2.56    1.43 
   1  -7  -5    7.14    1.07 
  10  -7  -5    3.62    1.26 
   1 -10  -5    1.23    1.03 
  10 -10  -5    8.07    2.03 
   2 -11  -5    7.88    1.32 
   9 -11  -5   20.70    2.12 
   4 -12  -5   20.37    1.74 
   5 -12  -5   18.35    1.74 
   7 -12  -5    4.17    1.60 
   9  -3  -4   60.76    1.95 
  13  -8  -4   10.81    2.13 
  12 -11  -4    1.92    1.77 
  11 -12  -4    2.66    1.65 
   4 -14  -4    0.31    1.51 
   5 -14  -4    1.27    1.43 
   6 -14  -4    0.98    1.40 
   7 -14  -4   -0.07    1.47 
  10  -2  -3   42.79    1.65 
  14  -6  -3   10.05    1.64 
  14 -10  -3    1.68    1.64 
  13 -12  -3   -1.83    1.41 
  12 -13  -3    3.03    1.50 
  10  -1  -2   -0.75    0.96 
  12  -2  -2   -0.04    1.04 
  14  -4  -2   20.55    1.64 
  15 -11  -2    0.39    1.45 
  16  -6  -1    3.33    1.58 
  13  -1   0    1.71    1.09 
  17  -7   0    6.50    1.55 
  17  -9   0    4.52    1.57 
  17 -10   0    2.09    1.55 
  15  -2   1   22.11    1.40 
  17  -5   1    0.36    1.58 
  18  -7   2   -1.23    1.47 
   6  -8  -6   16.08    1.70 
   6  -4  -5   15.17    1.33 
   7  -4  -5    1.05    1.24 
   9  -5  -5   14.51    1.54 
   1  -6  -5   18.55    1.13 
  11  -7  -5   25.95    1.88 
  11  -8  -5   37.58    2.08 
  11  -9  -5   -1.96    1.64 
  10 -11  -5   -3.00    1.75 
   3 -12  -5   10.75    1.51 
   2  -3  -4  300.94    2.39 
  11  -4  -4   17.63    1.68 
  13  -9  -4   13.74    1.63 
  13 -10  -4    3.35    1.61 
   8 -14  -4    1.48    1.37 
   5  -1  -3   14.92    1.15 
   6  -1  -3   94.58    1.64 
   7  -1  -3    4.43    1.00 
  14 -11  -3   -1.69    1.35 
   9 -15  -3    1.12    1.16 
   6   0  -2    3.18    0.89 
  15  -5  -2   12.38    1.60 
  14 -13  -2    0.43    1.24 
  10   0  -1   -0.12    0.92 
  12  -1  -1  143.13    2.25 
  16  -5  -1    4.81    1.69 
  17  -6   0    2.72    1.41 
  10   1   1    4.10    0.68 
  14  -1   1    0.51    1.06 
  16  -3   1   -0.27    1.37 
   5  -7  -6    1.28    1.29 
   7  -7  -6    5.97    1.62 
   7  -8  -6    3.58    1.60 
   8  -8  -6   30.45    2.06 
   4  -9  -6   42.51    1.94 
   5  -9  -6    3.58    1.36 
   7  -9  -6   -0.63    1.53 
   5 -10  -6   11.02    1.66 
   6 -10  -6    4.66    1.53 
   4  -4  -5   63.25    1.65 
   8  -4  -5    7.93    1.35 
  10  -5  -5    0.72    1.47 
  11  -6  -5    3.91    1.63 
   0  -8  -5   -0.88    0.78 
   0  -9  -5   53.10    1.50 
  11 -10  -5    0.47    1.57 
   6 -13  -5   -0.15    1.62 
   7 -13  -5    1.13    1.50 
   5  -2  -4   -1.86    0.91 
   6  -2  -4  201.06    2.31 
   7  -2  -4    1.19    1.10 
  10  -3  -4   97.72    2.27 
  13  -6  -4   10.65    1.76 
  12 -12  -4    2.92    1.57 
  11 -13  -4   15.80    1.75 
   4  -1  -3   90.23    1.45 
   8  -1  -3   44.99    1.44 
  15  -7  -3   21.56    2.12 
  15  -8  -3    1.71    1.63 
  15  -9  -3   10.28    1.79 
  13 -13  -3    1.93    1.24 
  10 -15  -3   -0.98    1.27 
  15 -12  -2    0.69    1.44 
  17  -8  -1    1.91    1.64 
   5  -6  -6    1.79    1.31 
   6  -6  -6   10.28    1.57 
   7  -6  -6   74.39    2.30 
   8  -7  -6   12.90    1.85 
   3  -8  -6   12.87    1.37 
   9  -8  -6   96.92    2.88 
   3  -9  -6   -2.35    1.47 
   8  -9  -6   72.44    2.40 
   9  -9  -6    6.65    1.83 
   4 -10  -6   -0.98    1.46 
   3  -4  -5   11.47    1.12 
   9  -4  -5   55.75    1.99 
   0  -7  -5   41.21    1.25 
  12  -7  -5    2.31    1.84 
  12  -8  -5    7.96    1.85 
  12  -9  -5    0.69    1.60 
   2 -12  -5   -1.73    1.09 
  10 -12  -5   15.86    1.93 
   4 -13  -5    1.17    1.53 
   8 -13  -5    1.93    1.57 
   8  -2  -4   14.97    1.30 
   0  -4  -4   66.03    1.12 
  12  -4  -4   16.36    1.63 
  13  -5  -4    0.88    1.52 
  14  -8  -4   21.00    2.11 
  14  -9  -4   -0.13    1.77 
  10 -14  -4    2.31    1.24 
  15 -10  -3    1.73    1.55 
  14 -12  -3    2.38    1.18 
  12 -14  -3    0.32    1.12 
   8   0  -2    3.46    0.88 
  14  -3  -2   35.90    1.89 
  15  -4  -2   11.89    1.77 
  16  -6  -2    0.44    1.50 
  16 -10  -2    1.61    1.27 
  14  -2  -1    6.81    1.21 
  15  -3  -1   -0.74    1.28 
  17  -7  -1   -1.68    1.32 
   9   1   0   11.62    0.73 
  17  -5   0   23.07    1.76 
  17  -4   1    6.08    1.63 
  18  -7   1   -0.23    1.03 
   4  -6  -6   -0.59    1.26 
   8  -6  -6    3.96    1.48 
   3  -7  -6    1.12    1.07 
   9  -7  -6   13.68    1.82 
   9 -10  -6   22.71    2.06 
   5 -11  -6    2.70    1.57 
   6 -11  -6    1.47    1.46 
   7 -11  -6    2.94    1.50 
   1  -5  -5   24.76    1.23 
  11  -5  -5    8.08    1.54 
  12 -10  -5    5.32    1.50 
  11 -12  -5    4.30    1.72 
   3 -13  -5    1.52    1.43 
   9 -13  -5   -0.53    1.29 
   9  -2  -4    5.03    1.20 
   1  -3  -4  944.92    3.72 
  14  -7  -4   16.74    1.90 
  14 -10  -4    1.44    1.63 
  13 -12  -4    0.62    1.42 
  12 -13  -4   17.38    1.70 
   6 -15  -4   -0.55    1.17 
   7 -15  -4    1.39    1.26 
   8 -15  -4    1.26    1.34 
  15 -11  -3    0.77    1.32 
  16 -11  -2   -0.64    1.19 
  11   0  -1    0.05    0.95 
  13  -1  -1   96.65    2.01 
  17  -6  -1    1.76    1.48 
  15  -2   0   25.73    1.55 
  18  -8   0    0.56    1.36 
  18  -6   1   34.79    1.96 
   5  -5  -6   43.17    1.70 
   6  -5  -6    5.80    1.48 
   7  -5  -6   38.68    1.78 
   9  -6  -6    0.15    1.42 
   2  -8  -6   35.37    1.60 
  10  -8  -6   32.37    1.90 
   2  -9  -6   11.12    1.39 
  10 -10  -6    3.12    1.81 
   4 -11  -6   -1.33    1.47 
   9 -11  -6    1.66    1.82 
   7  -3  -5    0.12    0.99 
   8  -3  -5   10.34    1.36 
   0  -6  -5   13.93    0.97 
  13  -8  -5    5.94    1.85 
  13  -9  -5    0.85    1.68 
  12 -11  -5    2.83    1.65 
   6 -14  -5   14.67    1.76 
   7 -14  -5    3.38    1.60 
   3  -2  -4   46.56    1.33 
  14  -6  -4   -1.59    1.53 
  14 -11  -4   -0.28    1.25 
  12  -2  -3    2.16    1.19 
  16  -8  -3   -0.39    1.55 
  16  -9  -3    7.69    1.89 
   9   0  -2  159.76    2.03 
  12  -1  -2    3.93    1.05 
  14  -1   0    7.46    1.04 
   4  -5  -6   35.83    1.52 
   8  -5  -6    5.30    1.48 
  10  -6  -6   -0.20    1.37 
  11  -8  -6    3.38    1.90 
  11  -9  -6   -0.13    1.73 
   2 -10  -6    6.38    1.33 
   3 -11  -6    7.92    1.72 
  10 -11  -6    2.25    1.78 
   5 -12  -6    1.46    1.41 
   6 -12  -6    0.32    1.50 
   7 -12  -6    2.01    1.56 
   8 -12  -6    0.12    1.40 
   4  -3  -5   97.58    1.83 
  11  -4  -5    3.63    1.54 
  12  -5  -5   -0.29    1.57 
  13  -7  -5   -2.16    1.39 
  13 -10  -5    1.43    1.54 
  12 -12  -5    5.99    1.67 
   5 -14  -5    8.83    1.47 
   8 -14  -5    7.36    1.43 
  10  -2  -4   36.38    1.59 
  13  -4  -4   48.59    2.00 
  14  -5  -4   14.11    1.65 
  15  -9  -4    3.61    1.61 
  13 -13  -4    2.12    1.34 
  16 -10  -3    0.75    1.30 
  15 -12  -3   -1.37    1.37 
  17  -7  -2   -0.50    1.33 
  17  -5  -1    2.18    1.35 
  10   1   0   12.46    0.88 
  17  -4   0   -1.30    1.41 
  18  -6   0    1.89    1.46 
   9  -5  -6   18.30    1.36 
  11 -10  -6    9.04    1.82 
   4 -12  -6    1.39    1.42 
  13  -6  -5    0.11    1.82 
  13 -11  -5    2.56    1.50 
   9 -14  -5    2.11    1.35 
  15  -7  -4   -1.16    1.65 
  15 -10  -4    5.47    1.56 
  14 -12  -4    0.31    1.13 
  14  -3  -3  107.80    2.42 
  15  -4  -3    3.30    1.53 
  16  -6  -3   11.03    1.60 
  16 -11  -3    2.45    1.25 
  10   0  -2    8.28    0.95 
  14  -2  -2    0.93    1.22 
  15  -3  -2    5.94    1.37 
  16  -4  -2   31.51    2.06 
  17  -6  -2    1.23    1.59 
   8   1  -1  150.98    1.64 
  15  -2  -1    1.10    1.30 
  16  -3  -1    1.84    1.54 
  18  -8  -1    0.26    1.18 
   7  -8  -7    3.76    1.52 
   8  -8  -7   -0.80    1.60 
   5  -4  -6   39.78    1.67 
   6  -4  -6   37.52    1.74 
   7  -4  -6   41.21    1.77 
   8  -4  -6   10.15    1.35 
   3  -5  -6   93.81    1.96 
  10  -5  -6   -0.28    1.35 
  11  -6  -6   38.30    2.00 
  12  -8  -6    6.70    1.65 
   1  -9  -6   -0.01    1.00 
  12  -9  -6    9.93    1.93 
   2 -11  -6    1.57    1.12 
  11 -11  -6    5.54    1.67 
   3 -12  -6   -0.66    1.41 
   6 -13  -6   -0.04    1.85 
   7 -13  -6    7.20    1.74 
   3  -3  -5  181.39    2.15 
  10  -3  -5    5.29    1.28 
  12  -4  -5    0.45    1.46 
  13  -5  -5    3.64    1.57 
  14  -7  -5    9.40    1.86 
  14  -8  -5    3.78    1.90 
  14  -9  -5    1.11    1.66 
  14 -10  -5    2.85    1.40 
  10 -14  -5   14.01    1.48 
   6  -1  -4    5.93    1.00 
   2  -2  -4  199.83    1.91 
  15  -6  -4   -1.87    1.68 
  15 -11  -4    0.89    1.29 
  11  -1  -3    4.79    1.04 
  13  -2  -3    5.53    1.20 
  12   0  -1   -0.36    0.94 
  18  -7  -1    0.26    1.11 
  13   0   0   36.75    1.29 
  18  -5   0   19.29    1.62 
   7  -7  -7   17.76    1.77 
   8  -7  -7   37.80    2.14 
   9  -8  -7   11.85    1.92 
   8  -9  -7    0.49    1.31 
   9  -9  -7   24.07    2.13 
   5 -10  -7    1.38    1.84 
   6 -10  -7   21.89    1.78 
   4  -4  -6   75.35    1.81 
   9  -4  -6   17.83    1.66 
  11  -5  -6   24.79    1.90 
  12  -6  -6   16.91    1.94 
   1  -7  -6   36.53    1.36 
   1 -10  -6   27.79    1.29 
  12 -10  -6    0.49    1.48 
   5 -13  -6    2.11    1.42 
   8 -13  -6    3.51    1.37 
   9 -13  -6    7.78    1.72 
   6  -2  -5  163.15    2.27 
   7  -2  -5  168.65    2.52 
   8  -2  -5   89.35    2.09 
  11  -3  -5    1.77    1.44 
  14  -6  -5    5.71    1.70 
  14 -11  -5    1.71    1.23 
  13 -12  -5    6.90    1.50 
  12 -13  -5    9.23    1.41 
   5  -1  -4  161.31    1.95 
  16  -8  -4    9.34    1.77 
  16  -9  -4    2.93    1.58 
   6   0  -3    0.43    0.94 
   7   0  -3   -1.77    0.95 
  16  -5  -3    8.80    1.63 
  13  -1  -2   11.16    1.17 
  17  -4  -1    2.57    1.36 
  18  -6  -1    2.56    1.50 
  16  -2   0   48.31    1.80 
   6  -6  -7   40.49    1.89 
   8  -6  -7   13.89    1.64 
   9  -7  -7   50.50    2.38 
   4  -8  -7    2.50    1.20 
  10  -8  -7    1.01    1.67 
   4  -9  -7    0.39    1.53 
  10  -9  -7    7.47    1.89 
   4 -10  -7   -1.51    1.54 
   9 -10  -7    9.14    1.84 
   6 -11  -7   -1.59    1.56 
   7 -11  -7    7.71    1.76 
   8 -11  -7    0.88    1.56 
  13  -7  -6   -1.27    1.69 
  13  -8  -6    1.24    1.73 
  12 -11  -6   -0.17    1.52 
  11 -12  -6    1.40    1.46 
  10 -13  -6    1.52    1.50 
   5  -2  -5   88.18    1.72 
   9  -2  -5   65.80    1.94 
   2  -3  -5    2.11    1.03 
  15  -8  -5    3.43    1.66 
  15  -9  -5   -1.04    1.49 
   7 -15  -5   -1.22    1.31 
   4  -1  -4  260.39    2.24 
   9  -1  -4  191.65    2.56 
  16 -10  -4    0.57    1.26 
   5   0  -3    0.97    0.90 
  17  -7  -3   40.11    2.00 
  17 -10  -3    0.85    1.14 
  18  -8  -2    5.30    1.40 
  11   1   0    0.52    0.70 
  15  -1   0    1.36    0.90 
   5  -6  -7   11.17    1.41 
   9  -6  -7   22.26    1.88 
  10  -7  -7   10.48    1.80 
   3  -8  -7    0.45    1.07 
  11  -8  -7   -0.85    1.53 
   3  -9  -7   11.59    1.58 
  11  -9  -7   10.93    1.99 
  10 -10  -7    6.20    1.73 
   5 -11  -7   19.17    1.79 
   6  -3  -6    2.35    1.18 
   7  -3  -6    5.73    1.14 
   8  -3  -6    7.33    1.36 
   3  -4  -6  127.82    2.09 
  12  -5  -6   -0.08    1.67 
   1  -6  -6   45.08    1.34 
  13  -6  -6    0.32    1.64 
  13 -10  -6    3.91    1.35 
  12 -12  -6    4.74    1.46 
  10  -2  -5  103.10    2.29 
  14  -5  -5    8.47    1.60 
  -1  -6  -5    1.19    0.58 
  15  -7  -5    1.50    1.56 
  15 -10  -5    1.05    1.33 
  14 -12  -5    6.13    1.50 
  10  -1  -4   68.33    1.88 
  14  -2  -3    1.82    1.40 
  15  -3  -3   91.35    2.58 
  16  -4  -3   17.41    1.66 
  17  -6  -3    0.32    1.35 
  15  -2  -2    5.19    1.37 
  16  -3  -2   54.79    1.99 
  18  -7  -2    1.88    1.26 
  18  -5  -1    1.22    1.48 
   6  -5  -7   -0.12    1.37 
   7  -5  -7    0.31    1.48 
   9  -5  -7    0.22    1.35 
  10  -6  -7   29.61    1.92 
   3  -7  -7   19.44    1.34 
  11  -7  -7    7.82    1.74 
  11 -10  -7   21.68    2.00 
   4 -11  -7   -0.43    1.14 
   6 -12  -7   -1.17    1.53 
   8 -12  -7    2.51    1.43 
  11  -4  -6    3.22    1.34 
  14  -8  -6   14.22    1.94 
   0  -9  -6   27.13    1.13 
  14  -9  -6   19.97    1.82 
  13 -11  -6    0.18    1.39 
   6 -14  -6    1.09    1.37 
   7 -14  -6    1.20    1.14 
   8 -14  -6    2.31    1.22 
  15  -6  -5   -2.55    1.66 
  15 -11  -5    2.28    1.18 
  14  -3  -4   28.34    1.70 
   4   0  -3    0.15    0.82 
  10   0  -3    1.19    0.93 
  14  -1  -2    9.48    1.29 
  17  -4  -2   16.83    1.65 
  18  -6  -2    1.12    1.45 
  13   0  -1    0.27    0.89 
  16  -2  -1   64.79    2.04 
  17  -3  -1   15.47    1.49 
   5  -5  -7    2.11    1.07 
  10  -5  -7    0.61    1.38 
  11  -6  -7   26.67    2.01 
   2  -8  -7    8.70    1.29 
  12  -8  -7    1.03    1.68 
   2  -9  -7    7.80    1.32 
  12  -9  -7    1.38    1.79 
   3 -11  -7    5.69    1.51 
  11 -11  -7   -1.27    1.60 
   5 -12  -7    4.53    1.49 
   9 -12  -7    1.65    1.37 
   4  -3  -6    3.49    1.14 
  12  -4  -6    9.54    1.68 
  13  -5  -6    6.84    1.90 
  14  -7  -6   10.08    1.88 
  14 -10  -6   -1.28    1.24 
  13 -12  -6   -0.91    1.36 
   9 -14  -6    1.74    1.04 
   3  -2  -5   89.52    1.57 
  11  -2  -5   49.14    1.90 
  13  -3  -5    0.95    1.34 
  14  -4  -5   27.10    1.77 
   3  -1  -4  218.85    1.99 
  13  -2  -4    0.97    1.22 
  16  -5  -4    7.04    1.44 
  17  -9  -4   11.76    1.45 
  13  -1  -3    4.77    1.20 
  17  -5  -3   20.38    1.74 
   8   1  -2   16.75    1.00 
   7  -8  -8   26.71    1.91 
   6  -4  -7   -0.31    1.41 
   7  -4  -7    8.99    1.48 
   8  -4  -7   15.16    1.47 
   4  -5  -7    7.00    1.38 
   2  -7  -7    1.73    1.09 
  12  -7  -7    6.94    1.37 
   2 -10  -7   11.89    1.29 
  11  -3  -6   17.26    1.65 
   1  -5  -6    1.45    0.84 
  14  -6  -6   -0.72    1.63 
  14 -11  -6    1.43    1.30 
   7  -1  -5   11.16    1.24 
   0  -4  -5    1.49    0.68 
  16  -7  -5    0.21    1.47 
  16  -8  -5    3.51    1.52 
  16  -9  -5   -1.01    1.30 
  16 -10  -5   -0.09    1.17 
  17  -7  -4   -0.64    1.17 
  11   0  -3   -0.06    0.90 
  16  -3  -3    2.17    1.53 
  18  -7  -3   16.32    1.42 
  18  -8  -3    1.59    1.09 
   9   1  -2    6.96    0.93 
  18  -5  -2    1.65    1.45 
  18  -4  -1    0.78    1.42 
   6  -7  -8    2.23    1.44 
   7  -7  -8    3.69    1.58 
   8  -7  -8   -1.53    1.82 
   9  -7  -8   84.67    2.77 
   9  -8  -8   10.09    1.88 
   5  -9  -8    2.39    1.71 
   6  -9  -8    6.30    1.55 
   8  -9  -8    0.38    1.75 
   6 -10  -8    7.61    1.74 
   5  -4  -7   20.59    1.55 
   9  -4  -7   59.62    2.12 
  11  -5  -7    2.98    1.22 
  12  -6  -7   31.72    1.84 
  13  -7  -7    4.92    1.73 
  13  -8  -7   -1.44    1.55 
  13  -9  -7   -0.53    1.42 
  12 -11  -7   -0.26    1.44 
   6 -13  -7    1.30    1.20 
   7 -13  -7   -0.07    1.32 
   8 -13  -7    0.71    1.20 
   9 -13  -7   -0.02    1.36 
   8  -2  -6   12.39    1.51 
   3  -3  -6    3.75    1.15 
  13  -4  -6    0.11    1.54 
   0  -6  -6    0.71    0.78 
  15  -7  -6    2.14    1.55 
  15  -8  -6    4.11    1.50 
  15  -9  -6    3.36    1.41 
   6  -1  -5   72.52    1.70 
   8  -1  -5    1.00    1.15 
   9  -1  -5   66.70    1.85 
  12  -2  -5  137.96    2.84 
  -1  -5  -5    3.57    0.70 
   7   0  -4    3.85    1.01 
   8   0  -4   43.78    1.43 
  12  -1  -4   -1.56    1.17 
  14  -2  -4   12.01    1.65 
  15  -3  -4    2.54    1.38 
  16  -4  -4    5.92    1.56 
  17  -6  -4    6.75    1.43 
  15  -2  -3    1.38    1.27 
  17  -4  -3    0.24    1.64 
  18  -6  -3   -0.35    1.36 
  13   0  -2   87.46    1.90 
  16  -2  -2   14.43    1.50 
  17  -3  -2    1.18    1.49 
   6  -6  -8    0.37    1.42 
   7  -6  -8    1.21    1.52 
   8  -6  -8    4.28    1.66 
  10  -7  -8   -0.13    1.74 
  10  -9  -8   -1.67    1.66 
   5 -10  -8   25.74    2.10 
  10 -10  -8    2.16    1.64 
   7 -11  -8    0.10    1.75 
   8 -11  -8    7.37    1.83 
  10  -4  -7    4.13    1.19 
  12  -5  -7   -0.48    1.69 
   2  -6  -7  146.55    2.26 
  13  -6  -7    8.79    1.97 
  13 -10  -7    0.85    1.54 
   2 -11  -7    0.38    1.06 
   5 -13  -7    0.78    1.39 
  10 -13  -7    0.89    1.24 
   9  -2  -6   26.82    1.71 
  12  -3  -6    1.03    1.45 
  15  -6  -6    4.46    1.57 
  15 -10  -6    1.96    1.35 
   5  -1  -5    7.98    1.01 
  10  -1  -5    3.80    1.22 
   6   0  -4   77.02    1.54 
  17  -5  -4   15.06    1.69 
  12   0  -3    0.00    1.09 
  14  -1  -3    3.28    1.31 
  10   1  -2   -0.87    0.74 
  15  -1  -2   10.69    1.27 
  14   0  -1   -0.25    0.89 
   5  -6  -8   -0.87    1.43 
   4  -7  -8    1.32    1.23 
   4  -8  -8    5.88    1.49 
  11  -8  -8    6.07    1.95 
   4  -9  -8    3.02    1.59 
  11  -9  -8    9.56    1.81 
   6 -11  -8    3.19    1.55 
   9 -11  -8    1.58    1.37 
   7  -3  -7   26.85    1.63 
   4  -4  -7  149.06    2.41 
  11  -4  -7    1.84    1.52 
   1  -8  -7    1.33    0.87 
  14  -8  -7    1.58    1.59 
   1  -9  -7   17.80    1.19 
  14  -9  -7    2.15    1.29 
  13 -11  -7    1.18    1.31 
  12 -12  -7    2.48    1.27 
   5  -2  -6   27.05    1.21 
  10  -2  -6   16.46    1.64 
   1  -4  -6   25.46    1.20 
  15 -11  -6    0.06    0.99 
   2  -2  -5  352.31    2.66 
  17  -9  -5    0.06    1.18 
   5   0  -4   25.34    1.17 
   2  -1  -4  230.86    1.95 
  13  -1  -4   39.09    1.95 
  18  -8  -4   15.27    1.46 
  18  -5  -3    0.79    1.55 
  19  -6  -2    0.51    1.31 
   6  -5  -8   64.83    2.22 
   7  -5  -8   14.21    1.78 
   9  -5  -8    0.10    1.42 
  11  -6  -8    3.82    1.44 
  12  -8  -8    1.27    1.72 
  12  -9  -8    1.17    1.57 
  11 -10  -8    4.17    1.67 
   5 -11  -8    1.09    1.35 
   8 -12  -8    0.85    1.61 
   9  -3  -7   28.91    1.79 
  10  -3  -7   23.48    1.70 
   2  -5  -7   37.22    1.38 
  13  -5  -7    2.08    1.63 
  14  -7  -7    5.67    1.37 
   1 -10  -7    0.27    0.81 
  14 -10  -7    0.65    1.10 
   7 -14  -7    1.69    1.25 
   4  -2  -6    6.03    1.16 
  11  -2  -6   28.06    1.75 
   2  -3  -6    0.97    0.92 
  13  -3  -6   26.07    1.79 
  14  -4  -6   -0.03    1.38 
   0  -5  -6    4.30    0.86 
  16  -7  -6    2.83    1.55 
   4  -1  -5    0.39    0.67 
  15  -2  -4    5.30    1.74 
  16  -3  -4    9.83    1.55 
  18  -7  -4    2.63    1.18 
   8   1  -3   43.51    1.36 
  16  -2  -3    6.29    1.61 
  11   1  -2    3.53    0.96 
   5  -5  -8    1.67    1.27 
   3  -7  -8   41.07    1.61 
  12  -7  -8    1.69    1.56 
   3  -8  -8    6.35    1.30 
   3  -9  -8    4.11    1.24 
  12 -10  -8    7.29    1.65 
   4 -11  -8    3.94    1.64 
  11 -11  -8   -0.40    1.32 
   6 -12  -8    9.45    1.50 
   9 -12  -8    2.55    1.42 
   5  -3  -7   61.88    1.92 
   3  -4  -7  244.04    2.88 
   1  -6  -7   -0.21    1.12 
  14 -11  -7   -1.98    1.35 
  16  -6  -6    6.00    1.54 
  -1  -7  -6    1.32    0.65 
  15  -3  -5    1.65    1.30 
  16  -4  -5    0.92    1.50 
  17  -6  -5   11.28    1.58 
   4   0  -4   18.09    1.12 
  11   0  -4    1.17    1.02 
  17  -4  -4   37.01    1.97 
  18  -6  -4    1.81    1.13 
   6   1  -3   91.40    1.45 
   9   1  -3    6.44    0.94 
  13   0  -3   -0.15    1.19 
  17  -3  -3   31.11    1.85 
  14   0  -2    4.50    1.12 
   7  -4  -8   21.85    1.71 
   8  -4  -8    7.97    1.43 
   9  -4  -8    6.17    1.47 
  11  -5  -8    7.02    1.71 
  12  -6  -8   -0.55    1.51 
  13  -7  -8   22.18    1.95 
  13  -8  -8   -1.71    1.50 
  13  -9  -8   -0.34    1.51 
  12 -11  -8   -0.72    1.24 
   5 -12  -8   13.51    1.65 
  10 -12  -8   -1.77    1.43 
   4  -3  -7   49.25    1.69 
  11  -3  -7   10.02    1.45 
  13  -4  -7    7.91    1.81 
  14  -5  -7    0.09    1.59 
  15  -7  -7    6.81    1.58 
  15  -8  -7    0.88    1.50 
  15  -9  -7    1.47    1.22 
  15 -10  -7    0.88    1.13 
   7  -1  -6    7.92    1.34 
   9  -1  -6    0.59    1.25 
  12  -2  -6   15.93    1.62 
  14  -2  -5   20.84    1.56 
   0  -3  -5  232.30    1.97 
  17  -5  -5    0.36    1.41 
  14  -1  -4   47.59    1.95 
  15  -1  -3    0.55    1.22 
  18  -4  -3    5.27    1.39 
  19  -6  -3    0.56    1.39 
  17  -2  -2   23.43    1.76 
   8  -7  -9   -0.16    1.69 
   9  -7  -9   19.69    2.10 
   6  -8  -9    2.44    1.53 
   8  -8  -9   -0.95    1.59 
   9  -8  -9    8.51    1.80 
  10  -8  -9    3.16    1.75 
   7  -9  -9    8.81    1.61 
   9  -9  -9    5.84    1.76 
   8 -10  -9    0.17    1.47 
   6  -4  -8    4.00    1.52 
  10  -4  -8    0.46    1.44 
   4  -5  -8    7.17    1.44 
  12  -5  -8   25.19    1.95 
   3  -6  -8    1.01    1.13 
  13  -6  -8    0.73    1.76 
   2  -8  -8    1.00    1.30 
   2  -9  -8   21.00    1.47 
  13 -10  -8    1.45    1.46 
  11 -12  -8    1.98    1.19 
   7 -13  -8    5.43    1.37 
   9 -13  -8    0.52    1.26 
   8  -2  -7    2.43    1.30 
   9  -2  -7   20.87    1.63 
  12  -3  -7    5.73    1.68 
  15  -6  -7    8.59    1.65 
   0  -8  -7    4.69    0.92 
   6  -1  -6   78.17    1.86 
  17  -8  -6   -1.99    1.01 
   8   0  -5    0.38    1.08 
   9   0  -5    0.93    1.17 
  13  -1  -5    0.88    1.34 
   1  -2  -5  412.09    2.62 
  12   0  -4    3.53    0.95 
  18  -5  -4    2.40    1.14 
   5   1  -3   15.67    0.90 
  16  -1  -2    3.67    1.26 
   8  -6  -9    1.40    1.64 
   9  -6  -9   17.22    1.96 
  11  -8  -9    0.65    1.64 
   5  -9  -9    4.76    1.85 
  10  -9  -9    3.29    1.68 
   7 -10  -9    1.27    1.44 
   5  -4  -8   -0.22    1.36 
  11  -4  -8   21.62    1.90 
  14  -7  -8    2.08    1.63 
  14  -8  -8    1.06    1.31 
  14  -9  -8   -0.81    1.15 
  13 -11  -8    1.65    1.20 
   6 -13  -8   -0.04    1.45 
   6  -2  -7   27.20    1.51 
  10  -2  -7    0.17    1.52 
   3  -3  -7   95.18    1.91 
  14  -4  -7   13.96    1.65 
   1  -5  -7    3.51    0.86 
  16  -8  -7    1.49    1.38 
   5  -1  -6   -0.95    1.03 
  11  -1  -6   10.73    1.41 
   6   0  -5   -0.55    0.84 
  15  -2  -5   21.67    1.88 
  16  -3  -5    3.00    1.54 
  18  -7  -5    5.54    1.24 
   3   0  -4  152.69    1.66 
  16  -2  -4    7.76    1.38 
  17  -3  -4   33.75    2.03 
  11   1  -3    3.67    1.02 
  14   0  -3    0.59    1.27 
  19  -5  -3    1.05    1.28 
   9   2  -1    8.42    0.77 
   6  -6  -9   37.66    1.91 
  10  -6  -9    5.12    1.80 
   5  -7  -9    9.53    1.53 
  11  -7  -9    0.57    1.77 
  11  -9  -9    8.43    1.72 
   5 -10  -9   -1.18    1.56 
  11 -10  -9    0.85    1.43 
   7 -11  -9    2.69    1.38 
   8 -11  -9   10.89    1.55 
   9 -11  -9   18.01    1.64 
   7  -3  -8   19.80    1.67 
   9  -3  -8   25.63    1.74 
   4  -4  -8   12.62    1.38 
  12  -4  -8    3.62    1.71 
   2  -6  -8   30.99    1.34 
  14  -6  -8    0.34    1.64 
  14 -10  -8    0.05    1.27 
   5  -2  -7    6.93    1.23 
  11  -2  -7    0.16    1.55 
  13  -3  -7    2.32    1.66 
  15  -5  -7    0.71    1.63 
  16  -7  -7    2.19    1.36 
  16  -9  -7    1.48    1.17 
  15  -3  -6   12.68    1.74 
  16  -4  -6    4.47    1.35 
  17  -6  -6    7.50    1.30 
   5   0  -5   -0.24    0.94 
  17  -4  -5   16.76    1.60 
  18  -6  -5    0.74    1.10 
   7   1  -4    4.37    1.04 
  13   0  -4    4.56    1.34 
  15  -1  -4   27.78    1.76 
  18  -4  -4    4.72    1.51 
  17  -2  -3    7.09    1.47 
  18  -3  -3   20.66    1.67 
  15   0  -2   39.21    1.49 
   7  -5  -9    0.15    1.58 
   8  -5  -9    4.20    1.71 
   9  -5  -9    8.31    1.70 
  10  -5  -9    7.58    1.90 
   4  -7  -9    2.41    1.19 
  12  -7  -9    1.28    1.57 
   4  -8  -9    2.40    1.50 
   4  -9  -9    2.67    1.30 
  12  -9  -9    5.08    1.62 
   6 -11  -9    5.05    1.61 
  10 -11  -9    4.02    1.37 
   6  -3  -8    5.39    1.37 
  10  -3  -8    1.49    1.51 
  15  -8  -8    0.70    1.42 
  12  -2  -7    1.93    1.55 
  16  -6  -7   19.80    1.82 
   2  -2  -6  177.34    2.11 
  -1  -5  -6   25.41    0.95 
  17  -5  -6   -0.20    1.57 
   2  -1  -5   14.48    1.10 
  14  -1  -5   -1.51    1.63 
  18  -5  -5    1.45    1.34 
   6   1  -4    7.37    1.01 
  10   1  -4   68.18    1.80 
   4   1  -3   85.41    1.30 
  12   1  -3   22.69    1.36 
  16  -1  -3    1.23    1.18 
  13   1  -2   11.39    1.03 
  10   2  -1    1.64    0.65 
   5  -5  -9    8.55    1.52 
  11  -5  -9    2.50    1.48 
  12  -6  -9    0.55    1.55 
  13  -8  -9    0.21    1.41 
  13  -9  -9    0.96    1.52 
   4 -10  -9    0.97    1.41 
  12 -10  -9   -1.26    1.26 
   5 -11  -9   11.92    1.58 
   7 -12  -9    2.17    1.43 
   8 -12  -9    2.15    1.18 
   9 -12  -9    0.81    1.08 
   5  -3  -8    6.77    1.46 
  11  -3  -8   10.97    1.50 
   3  -4  -8  115.91    2.27 
  13  -4  -8   17.55    2.10 
   2  -5  -8  106.57    2.12 
  14  -5  -8    9.03    1.72 
   1  -7  -8    0.36    1.05 
  15  -7  -8    0.73    1.58 
   1  -8  -8   22.78    1.25 
   1  -9  -8   -0.79    0.82 
  15  -9  -8    2.73    1.20 
   8  -1  -7    3.33    1.39 
   9  -1  -7   11.96    1.60 
   4  -2  -7    3.17    1.06 
   2  -3  -7   55.33    1.55 
  14  -3  -7    7.17    1.64 
   1  -4  -7   31.90    1.27 
  15  -4  -7    5.63    1.74 
   4   0  -5   -0.01    0.82 
  12   0  -5   -1.27    1.12 
   8   2  -2   20.00    0.90 
   9   2  -2    2.42    0.85 
   7  -4  -9   -0.06    1.61 
  10  -4  -9    1.99    1.55 
  13  -6  -9   -0.07    1.50 
   3  -7  -9    0.68    1.56 
   3  -8  -9    2.72    1.34 
   3  -9  -9    0.85    1.66 
  13 -10  -9    1.41    1.17 
   6 -12  -9   -0.60    1.46 
  10 -12  -9    0.64    1.09 
   8  -2  -8    2.64    1.32 
   9  -2  -8   10.42    1.59 
   4  -3  -8    8.56    1.34 
  12  -3  -8    0.17    1.60 
  15  -6  -8    2.08    1.51 
   6  -1  -7    1.76    1.19 
  10  -1  -7    6.90    1.50 
  13  -2  -7    0.42    1.63 
   0  -5  -7   17.52    1.10 
   7   0  -6   -2.55    1.19 
   8   0  -6    9.03    1.12 
   9   0  -6  167.98    2.66 
  10   0  -6   12.02    1.40 
  15  -2  -6    3.55    1.62 
  16  -3  -6    1.54    1.39 
  16  -2  -5   37.28    1.93 
  17  -3  -5    9.16    1.57 
   5   1  -4  160.47    1.96 
  11   1  -4   23.02    1.17 
  14   0  -4   -0.35    1.07 
  17  -2  -4   12.73    1.62 
  13   1  -3    3.95    1.11 
  15   0  -3    0.96    1.12 
  11   2  -1    2.90    0.69 
   8  -7 -10   11.41    1.82 
   9  -8 -10    7.37    1.84 
  10  -8 -10    0.08    1.64 
   7  -9 -10    2.36    1.59 
   8  -9 -10    1.29    1.47 
  10  -9 -10    0.77    1.78 
   6  -4  -9    2.07    1.57 
  11  -4  -9    1.70    1.78 
   3  -6  -9   -0.23    1.33 
  14  -9  -9    0.81    1.43 
   6  -2  -8   11.96    1.45 
   7  -2  -8   10.22    1.17 
  10  -2  -8    1.00    1.42 
  14  -4  -8    2.65    1.58 
  15  -5  -8   10.12    1.71 
   1  -6  -8    0.31    1.06 
  16  -8  -8    0.45    1.20 
   6   0  -6   25.72    1.43 
   3  -1  -6   23.94    1.06 
   0  -3  -6   19.75    1.12 
  17  -4  -6   -1.42    1.22 
  18  -6  -6    1.71    1.10 
  13   0  -5   -0.47    1.51 
  15  -1  -5    1.00    1.38 
  18  -4  -5    3.57    1.28 
  12   1  -4   -1.62    1.15 
   2   0  -4   23.74    0.93 
  16  -1  -4    1.65    1.42 
  14   1  -2    9.00    1.08 
   7  -6 -10   10.20    1.80 
   8  -6 -10   -0.71    1.76 
   9  -6 -10    5.89    1.90 
  10  -6 -10   -0.01    1.86 
  10  -7 -10    3.70    1.71 
  11  -7 -10   -0.78    1.69 
   6  -8 -10   -0.47    1.34 
  11  -8 -10   -0.44    1.55 
   6  -9 -10    1.43    1.47 
   7 -10 -10    0.79    1.49 
   8 -10 -10    0.14    1.38 
   9 -10 -10    3.95    1.39 
   8  -3  -9    1.92    1.38 
   9  -3  -9    0.98    1.36 
   5  -4  -9   14.83    1.58 
  12  -4  -9    2.11    1.69 
  13  -5  -9    2.57    1.78 
  14  -6  -9    0.30    1.47 
  14  -7  -9   -1.36    1.14 
  16  -6  -8    0.53    1.31 
  16  -7  -8    0.55    1.24 
   5  -1  -7    8.18    1.01 
   5   0  -6   73.03    1.70 
  14  -1  -6    7.45    1.40 
   1  -2  -6   55.30    1.37 
  18  -5  -6    1.29    1.19 
   7   1  -5   11.12    1.21 
   8   1  -5    1.41    1.15 
   3   0  -5   -0.97    0.86 
  19  -4  -4    1.81    1.34 
   8   2  -3    1.91    0.96 
  11   2  -2   17.77    0.95 
   8  -5 -10   38.36    2.37 
   9  -5 -10    2.41    1.70 
  11  -6 -10    7.82    1.90 
   5  -7 -10   31.71    1.86 
  12  -7 -10   -0.53    1.54 
   5  -8 -10    6.57    1.74 
  12  -8 -10   -1.93    1.47 
   5  -9 -10    2.45    1.49 
  12  -9 -10   -0.08    1.49 
   6 -10 -10    0.21    1.48 
   8 -11 -10    2.66    1.50 
   9 -11 -10    0.76    1.30 
   6  -3  -9   24.16    1.80 
   7  -3  -9    1.38    1.50 
  10  -3  -9   -1.11    1.41 
   4  -4  -9    4.84    1.35 
   2  -7  -9    8.63    1.40 
   2  -8  -9    6.68    1.33 
   2  -9  -9   15.91    1.40 
  12  -2  -8    3.22    1.58 
   3  -3  -8  110.38    2.16 
  14  -3  -8   -0.38    1.58 
  15  -4  -8    2.87    1.60 
   1  -5  -8   30.61    1.28 
   0  -8  -8    5.76    0.95 
  17  -5  -7    2.40    1.24 
  16  -2  -6    6.41    1.65 
  17  -3  -6   23.76    2.04 
   6   1  -5   71.16    1.61 
  11   1  -5    0.26    1.21 
  14   0  -5    0.00    1.41 
   1  -1  -5   16.09    1.01 
  17  -2  -5   56.14    2.23 
   4   1  -4  259.68    2.25 
  15   0  -4    3.21    1.31 
   7   2  -3   41.47    1.20 
   9   2  -3   65.72    1.36 
   6  -5 -10  113.23    2.89 
  11  -5 -10    5.62    1.84 
   4  -8 -10    6.94    1.79 
   5 -10 -10    1.93    1.58 
  12 -10 -10    1.28    1.30 
   7 -11 -10    0.24    1.28 
  10 -11 -10   -1.04    1.13 
  11  -3  -9    2.93    1.34 
  14  -5  -9    1.31    1.53 
   2  -6  -9    0.06    1.38 
  15  -8  -9    1.56    1.31 
   8  -1  -8    4.19    1.44 
   4  -2  -8    0.38    1.34 
  13  -2  -8    1.65    1.45 
  16  -5  -8   28.74    1.85 
   0  -7  -8    4.41    0.92 
   4  -1  -7    0.40    0.95 
  15  -2  -7    2.25    1.50 
  16  -3  -7    1.96    1.49 
  -1  -6  -7    0.18    0.60 
   4   0  -6   66.78    1.56 
  13   0  -6   15.09    1.55 
   2  -1  -6   37.24    1.25 
  15  -1  -6   10.13    1.85 
  18  -4  -6    0.69    1.17 
  16  -1  -5    4.66    1.45 
  18  -3  -5    1.17    1.19 
  13   1  -4   36.45    1.59 
  14   1  -3    3.49    1.06 
  16   0  -3    0.95    1.30 
  12   2  -2    0.12    0.96 
   8  -4 -10   16.10    1.95 
   9  -4 -10    0.89    1.78 
   4  -7 -10   45.35    2.23 
  13  -8 -10    0.36    1.33 
   4  -9 -10    2.87    1.31 
  13  -9 -10   -0.12    1.23 
   6 -11 -10    3.59    1.29 
   8  -2  -9    0.26    1.40 
   9  -2  -9    7.49    1.53 
   5  -3  -9   -0.58    1.15 
  12  -3  -9    5.69    1.76 
  15  -6  -9    2.08    1.50 
   7  -1  -8   17.33    1.64 
  10  -1  -8    5.40    1.59 
  11  -1  -8    8.01    1.60 
   0  -6  -8    5.22    0.96 
  10   0  -7   -0.64    1.33 
  17  -4  -7    2.27    1.29 
   5   1  -5    7.55    1.03 
  12   1  -5    4.33    1.10 
  17  -1  -4    9.87    1.57 
  11   2  -3    1.83    0.89 
   7  -4 -10    0.78    1.69 
  10  -4 -10   17.18    1.66 
  12  -5 -10    5.73    1.49 
   4  -6 -10   15.47    1.62 
  13  -6 -10    0.53    1.36 
   4 -10 -10    2.38    1.62 
   5 -11 -10    0.33    1.49 
   7  -2  -9   -0.25    1.33 
  10  -2  -9    2.60    1.56 
   4  -3  -9    4.34    1.38 
  13  -3  -9   -2.03    1.68 
  14  -4  -9   -0.22    1.17 
   2  -5  -9    2.86    1.10 
  15  -5  -9   -0.75    1.50 
  16  -7  -9    1.33    1.16 
   1  -8  -9    1.17    1.05 
   6  -1  -8   15.52    1.32 
   1  -4  -8   20.48    1.26 
   6   0  -7    0.30    0.95 
  11   0  -7    0.33    1.32 
   3  -1  -7   -0.33    1.10 
  14  -1  -7    0.52    1.41 
  -1  -5  -7    8.55    0.84 
  18  -5  -7    0.43    1.23 
   8   1  -6   54.58    1.72 
   9   1  -6   -0.41    1.26 
   2   0  -5    0.71    0.81 
  15   0  -5    1.80    1.16 
  19  -4  -5    1.69    1.13 
   8   2  -4   14.07    1.03 
   9   2  -4    4.66    0.91 
  10   2  -4   34.90    1.43 
  16   0  -4    1.05    1.37 
   9  -7 -11    4.53    1.81 
  10  -7 -11    1.17    1.65 
  10  -8 -11    0.68    1.46 
   9  -9 -11   -0.71    1.29 
  12  -4 -10    0.75    1.71 
  13  -5 -10    1.37    1.64 
  14  -6 -10    0.23    1.41 
   3  -7 -10   30.08    1.90 
  14  -7 -10   -0.02    1.16 
  14  -8 -10    0.79    1.27 
   3  -9 -10    8.07    1.63 
   6  -2  -9    0.77    1.44 
  11  -2  -9    2.04    1.40 
   1  -7  -9    2.85    1.01 
   5  -1  -8    4.18    1.27 
   3  -2  -8   10.95    1.29 
   0  -5  -8   25.69    1.32 
  17  -5  -8   -1.05    1.08 
   5   0  -7    0.62    1.11 
  16  -2  -7   -1.18    1.47 
  17  -3  -7    4.20    1.48 
   6   1  -6   80.51    1.85 
  11   1  -6   10.71    1.40 
   3   0  -6   17.31    1.10 
  14   0  -6   32.17    1.92 
  17  -2  -6    3.54    1.41 
  18  -3  -6    0.37    1.48 
   4   1  -5    0.75    0.88 
  13   1  -5    1.42    1.25 
  11   2  -4   13.26    1.31 
   5   2  -3   43.86    1.06 
  12   2  -3    0.83    1.04 
  15   1  -3    2.15    1.10 
   7  -6 -11    5.59    1.76 
   9  -6 -11    4.49    1.71 
  10  -6 -11   23.27    2.06 
   6  -7 -11    3.07    1.54 
  11  -7 -11   -2.12    1.52 
   6  -8 -11    2.20    1.45 
  11  -8 -11    1.21    1.42 
   7  -9 -11    4.97    1.45 
   9 -10 -11    0.60    1.35 
   7  -3 -10   27.42    2.03 
   9  -3 -10   -0.88    1.19 
  10  -3 -10    1.83    1.49 
   3  -6 -10    5.53    1.51 
   5  -2  -9    5.54    1.56 
  12  -2  -9    0.33    1.33 
  14  -3  -9    1.68    1.58 
   2  -4  -9   19.04    1.54 
  15  -4  -9    1.35    1.50 
  16  -5  -9   -0.35    1.41 
   1  -6  -9   59.82    1.80 
  13  -1  -8   -0.27    1.68 
  13   0  -7   -0.35    1.31 
  15  -1  -7    0.78    1.47 
   1  -2  -7    0.19    0.92 
  18  -4  -7    9.10    1.34 
  12   1  -6   52.07    1.86 
   1  -1  -6    4.17    0.98 
  16  -1  -6   31.39    1.83 
  17  -1  -5    0.00    1.49 
  18  -2  -5   11.84    1.42 
   7  -5 -11    2.11    1.75 
   8  -5 -11    0.83    1.74 
   9  -5 -11    3.32    1.84 
  10  -5 -11   13.89    2.03 
  11  -6 -11    8.21    1.78 
  12  -7 -11    2.55    1.47 
   5  -8 -11   -0.12    1.74 
  12  -8 -11    1.18    1.24 
   6  -9 -11    5.39    1.52 
  10 -10 -11    0.73    1.18 
  11  -3 -10    5.44    1.37 
   4  -4 -10   11.84    1.69 
  13  -4 -10    1.31    1.67 
   3  -5 -10   -0.66    1.40 
  15  -7 -10   -0.14    1.29 
   8  -1  -9   30.14    1.79 
   9  -1  -9   11.97    1.70 
  10  -1  -9   40.41    2.20 
  13  -2  -9    2.97    1.67 
   3  -3  -9    6.50    1.43 
   7   0  -8   20.94    1.60 
   9   0  -8   36.49    1.95 
  10   0  -8  104.44    2.68 
   4  -1  -8   70.45    2.00 
  15  -2  -8    1.82    1.43 
  17  -4  -8    1.41    1.33 
   4   0  -7    0.33    1.06 
   2  -1  -7   17.60    1.19 
   5   1  -6   -0.12    1.08 
  15   0  -6    9.79    1.70 
   9   2  -5   66.51    1.69 
  14   1  -5   -1.41    1.31 
  16   0  -5   -0.12    1.41 
   0  -1  -5    3.93    0.77 
  -1  -2  -5   21.38    0.79 
  12   2  -4    7.42    1.18 
  15   1  -4   29.30    1.66 
   6  -5 -11   15.17    1.75 
  11  -5 -11    0.94    1.79 
   5  -6 -11   34.02    2.03 
  12  -6 -11    2.21    1.54 
   5  -7 -11   15.91    1.77 
  13  -7 -11    3.55    1.34 
  13  -8 -11    0.75    1.19 
   5  -9 -11   -0.87    1.62 
   6 -10 -11   13.30    1.50 
   8  -2 -10    1.92    1.45 
   9  -2 -10    0.67    1.47 
   5  -3 -10   12.60    1.62 
  12  -3 -10    0.79    1.55 
  14  -4 -10    6.85    1.60 
  15  -6 -10    0.36    1.22 
   2  -7 -10    1.79    1.45 
   2  -8 -10   -0.20    1.26 
   6  -1  -9   64.08    2.18 
   7  -1  -9   42.15    1.76 
  11  -1  -9   55.56    2.35 
   4  -2  -9    4.66    1.43 
  15  -3  -9   -0.16    1.48 
   1  -5  -9   -0.43    1.10 
   6   0  -8   16.89    1.54 
  11   0  -8   15.62    1.72 
   2  -2  -8   20.18    1.41 
   0  -4  -8    4.19    1.02 
   7   1  -7    0.19    1.29 
   8   1  -7    6.41    1.31 
   9   1  -7   12.32    1.45 
  10   1  -7    7.66    1.47 
  14   0  -7    0.07    1.52 
  13   1  -6   -1.03    1.53 
   7   2  -5  159.95    2.25 
  11   2  -5   49.64    1.71 
   3   1  -5    0.36    0.85 
   5   2  -4   -2.23    1.00 
   4   2  -3   17.12    0.84 
   7  -4 -11    2.01    1.68 
   8  -4 -11   27.26    2.29 
   9  -4 -11    0.76    1.41 
  10  -4 -11   19.04    2.00 
  11  -4 -11    0.66    1.63 
  12  -5 -11    1.27    1.45 
  13  -6 -11    0.26    1.27 
   4  -7 -11    8.48    1.83 
   4  -8 -11   -0.09    1.45 
   5 -10 -11    0.54    1.46 
   7 -11 -11    0.76    1.34 
   7  -2 -10    0.65    1.61 
  10  -2 -10   14.17    1.74 
  11  -2 -10    0.35    1.71 
  13  -3 -10    0.00    1.66 
  15  -5 -10   -0.65    1.35 
   2  -6 -10    4.00    1.32 
   2  -9 -10    0.46    1.14 
  12  -1  -9   25.63    2.07 
  14  -2  -9    0.10    1.58 
   0  -7  -9    1.20    0.89 
  12   0  -8    6.91    1.63 
   3  -1  -8   13.92    1.38 
  16  -2  -8    2.73    1.36 
  17  -3  -8   -0.69    1.42 
  -1  -6  -8   11.63    0.92 
   6   1  -7    1.78    1.30 
  16  -1  -7    1.32    1.36 
  17  -2  -7    5.69    1.37 
  18  -3  -7    3.07    1.39 
   4   1  -6   28.45    1.26 
   2   0  -6   19.14    1.10 
  18  -2  -6    1.64    1.43 
   6   2  -5  165.58    2.22 
   1   0  -5   -1.60    0.92 
  13   2  -4    1.00    1.14 
   6  -4 -11   13.40    1.90 
  13  -5 -11    1.19    1.33 
   4  -6 -11   49.51    2.15 
  14  -7 -11    1.86    1.08 
   4  -9 -11    4.13    1.71 
  12  -2 -10    1.46    1.76 
   4  -3 -10    1.96    1.43 
  15  -4 -10   -0.43    1.55 
   2  -5 -10   37.00    2.06 
   5  -1  -9   50.33    1.95 
  13  -1  -9    8.33    1.59 
   3  -2  -9   47.56    1.79 
   1  -4  -9   19.11    1.24 
   0  -6  -9   12.91    1.15 
   5   0  -8  145.12    2.48 
  15  -1  -8    2.17    1.56 
  12   1  -7    1.66    1.25 
  14   1  -6    7.26    1.55 
  16   0  -6    0.43    1.55 
  12   2  -5  137.76    2.52 
   9   3  -2   -0.45    0.68 
  10  -7 -12    6.98    1.51 
   8  -8 -12    3.71    1.47 
   9  -8 -12    0.36    1.23 
   7  -3 -11   -2.26    1.75 
   8  -3 -11    7.52    1.90 
   9  -3 -11    9.15    1.91 
  10  -3 -11   -1.08    1.55 
   5  -4 -11    3.01    1.70 
   4  -5 -11   13.08    1.67 
  14  -6 -11    2.32    1.16 
   5  -2 -10   -1.00    1.54 
  16  -5 -10    5.12    1.32 
   9   0  -9   -0.08    1.62 
  10   0  -9    1.74    1.65 
  16  -3  -9    5.19    1.20 
  17  -4  -9    1.41    1.43 
  -1  -5  -8    2.74    0.84 
   5   1  -7    5.89    1.24 
  13   1  -7    1.01    1.57 
   1  -1  -7    1.14    1.01 
   7   2  -6   53.42    1.67 
  10   2  -6   17.94    1.41 
  11   2  -6   26.61    1.61 
   5   2  -5   87.19    1.69 
   4   2  -4   36.23    1.20 
   9   3  -3  105.24    1.71 
  10   3  -2   55.73    1.22 
   8  -6 -12    3.96    1.73 
   9  -6 -12    2.34    1.67 
  10  -6 -12    1.70    1.55 
  11  -6 -12    1.40    1.51 
   7  -7 -12   -0.14    1.34 
  11  -7 -12    0.04    1.33 
   7  -8 -12    0.85    1.33 
   8  -9 -12    1.53    1.13 
   9  -9 -12    0.62    1.17 
  10  -9 -12   -0.26    1.24 
   6  -3 -11    1.67    1.68 
  11  -3 -11    2.15    1.42 
  12  -3 -11    1.20    1.76 
  13  -4 -11   -0.58    1.48 
  14  -5 -11    0.98    1.27 
   3  -7 -11    0.07    1.33 
   3  -8 -11    0.80    1.63 
   7  -1 -10   19.67    1.73 
   8  -1 -10    3.25    1.49 
  10  -1 -10    1.51    1.79 
  11  -1 -10    2.67    1.76 
  13  -2 -10   -2.09    1.19 
   2  -4 -10    4.45    1.42 
   1  -6 -10    2.09    1.28 
   1  -7 -10    5.05    1.19 
   7   0  -9   -0.63    1.37 
  11   0  -9   -2.02    1.73 
   4  -1  -9   31.24    1.58 
   7   1  -8   22.67    1.71 
   8   1  -8    6.85    1.57 
   9   1  -8   -0.94    1.14 
  10   1  -8    3.85    1.49 
   4   0  -8  121.68    2.21 
  14   0  -8   27.65    1.79 
   2  -1  -8    7.52    1.24 
  17  -2  -8   -0.97    1.36 
   0  -3  -8    5.64    0.96 
  17  -1  -7    1.95    1.43 
  18  -2  -7    1.09    1.20 
  -1  -3  -7   31.27    1.18 
  -2  -5  -7   11.15    0.77 
   3   1  -6   24.27    1.15 
  -1  -2  -6   15.29    0.97 
  14   2  -4   11.35    1.16 
  11   3  -2    6.78    0.84 
   7  -5 -12    2.41    1.87 
   8  -5 -12    0.53    1.68 
   9  -5 -12   -0.95    1.64 
   6  -6 -12    2.77    1.47 
   6  -7 -12    4.67    1.51 
  12  -7 -12   -0.07    1.22 
   6  -8 -12   -1.82    1.45 
   8  -2 -11    0.21    1.68 
   9  -2 -11    2.51    1.68 
  10  -2 -11   -0.87    1.69 
   3  -9 -11    0.45    1.39 
   6  -1 -10   -1.09    1.56 
  12  -1 -10    0.49    1.69 
   4  -2 -10    3.22    1.47 
   6   0  -9    1.61    1.08 
  12   0  -9   -0.18    1.45 
   2  -2  -9    4.24    1.38 
  16  -2  -9    1.65    1.53 
   6   1  -8   15.19    1.51 
  16  -1  -8    1.81    1.42 
   4   1  -7    1.42    1.09 
   2   0  -7   -0.75    1.07 
  12   2  -6   20.25    1.61 
  15   1  -6    9.01    1.43 
   1   0  -6    1.29    0.91 
   2   1  -5   13.33    0.84 
  16   1  -5    3.57    1.38 
   8   3  -4   74.30    1.55 
  11   3  -3   15.84    1.05 
   8  -4 -12    0.41    1.73 
  10  -4 -12    0.02    1.76 
  12  -5 -12    0.41    1.31 
   5  -7 -12    0.07    1.44 
   6  -9 -12   12.29    1.48 
   7 -10 -12    1.90    1.39 
   7  -2 -11    2.98    1.72 
  11  -2 -11   -0.21    1.84 
   5  -3 -11    3.10    1.31 
  13  -3 -11   11.04    1.76 
   3  -5 -11    2.61    1.45 
  15  -5 -11   -0.65    1.25 
   5   0  -9    0.98    1.38 
   3  -1  -9   53.46    1.90 
  15  -1  -9    8.01    1.38 
  17  -3  -9    0.49    1.15 
   0  -4  -9    1.90    1.22 
   3   0  -8  133.26    2.42 
  15   0  -8    2.41    1.69 
  -1  -4  -8   54.27    1.44 
   7   2  -7    0.35    1.24 
   8   2  -7    2.33    1.27 
   9   2  -7   19.46    1.59 
  11   2  -7    2.85    1.48 
  16   0  -7   -0.72    1.41 
   5   2  -6   26.60    1.37 
  13   2  -6    2.79    1.39 
  17   0  -6    8.94    1.59 
   4   2  -5   45.78    1.22 
  14   2  -5   21.04    1.50 
   6   3  -3   26.12    1.08 
   7  -4 -12    3.64    1.75 
  11  -4 -12    1.10    1.51 
  13  -6 -12    0.35    1.35 
   5  -9 -12    1.48    1.49 
   6 -10 -12    0.22    1.32 
   6  -2 -11    1.87    1.69 
  12  -2 -11    0.24    1.65 
   4  -3 -11   15.72    1.66 
  14  -3 -11    1.45    1.54 
   3  -4 -11   -0.67    1.31 
  15  -4 -11    0.52    1.23 
   2  -6 -11    6.70    1.47 
   2  -7 -11    0.10    1.57 
   9   0 -10   15.47    1.92 
   5  -1 -10    6.42    1.28 
  13  -1 -10    1.95    1.63 
   3  -2 -10    0.44    1.32 
   9   1  -9   13.12    1.77 
   5   1  -8    4.32    1.32 
  13   1  -8    1.22    1.39 
  -2  -3  -6    8.16    0.63 
   9   3  -5   43.80    1.54 
  10   3  -5    4.05    1.17 
  12   3  -3   -0.16    0.86 
   8  -3 -12   -1.55    1.70 
   9  -3 -12    7.29    2.08 
  10  -3 -12    0.64    1.70 
   6  -4 -12   -0.75    1.52 
  12  -4 -12    0.80    1.37 
  13  -5 -12    1.57    1.20 
   4  -6 -12    0.42    1.74 
   4  -7 -12    2.41    1.49 
   4  -8 -12   22.34    1.98 
   8  -1 -11   -1.20    1.61 
   9  -1 -11   -0.04    1.87 
  10  -1 -11    1.42    1.57 
   5  -2 -11    2.84    1.66 
  13  -2 -11   -0.15    1.57 
   2  -5 -11    6.39    1.75 
   7   0 -10   36.62    1.97 
   8   0 -10   22.52    1.60 
  10   0 -10   17.13    1.79 
  11   0 -10   28.02    2.22 
   4  -1 -10   18.28    1.77 
   1  -4 -10    8.22    1.14 
   7   1  -9   43.03    2.00 
   8   1  -9   30.76    2.00 
  10   1  -9   37.13    2.10 
  11   1  -9   49.04    2.22 
   4   0  -9    0.33    1.31 
  14   0  -9    1.64    1.45 
  -1  -6  -9    6.64    0.94 
   1  -1  -8    7.35    1.22 
  17  -1  -8    1.43    1.47 
   0  -2  -8    0.37    1.04 
  18  -2  -8   -0.79    1.45 
   6   2  -7   24.23    1.41 
  12   2  -7    1.81    1.32 
  15   1  -7    1.20    1.32 
   0  -1  -7   39.72    1.35 
  -2  -4  -7    6.40    0.75 
   4   2  -6    5.62    1.14 
  14   2  -6   -1.08    1.45 
   2   1  -6   37.00    1.24 
  11   3  -5    3.04    1.18 
   0   0  -5   -1.37    0.83 
  12   3  -4   41.56    1.54 
   1   1  -4  425.48    2.39 
   9  -7 -13    0.14    1.17 
   7  -3 -12    3.56    1.91 
  11  -3 -12    3.67    1.60 
  13  -4 -12   -0.88    1.23 
   4  -5 -12    3.71    1.65 
  14  -5 -12   -1.64    1.29 
   4  -9 -12   -0.74    1.20 
  11  -1 -11    0.33    1.83 
  15  -3 -11    0.70    1.24 
   6   0 -10    0.25    1.38 
  12   0 -10    9.71    1.82 
   0  -6 -10    1.70    1.01 
   6   1  -9   63.32    2.25 
  16  -1  -9   16.43    1.61 
  17  -2  -9   -0.90    1.01 
   0  -3  -9    3.38    1.11 
   8   2  -8    2.99    1.39 
   9   2  -8    8.25    1.52 
  10   2  -8    0.69    1.28 
   4   1  -8   70.45    1.95 
  14   1  -8    0.06    1.57 
   2   0  -8   91.67    2.02 
  16   0  -8    0.93    1.40 
   5   2  -7    7.10    1.35 
   1   0  -7    0.58    0.98 
  17   0  -7    0.59    1.46 
  -1  -2  -7   15.17    1.02 
   9   3  -6   73.29    1.97 
  10   3  -6   10.07    1.35 
   6   3  -5    7.87    1.09 
  12   3  -5    6.25    1.20 
   8  -5 -13    1.92    1.90 
   9  -5 -13   -0.15    1.58 
   7  -6 -13    0.09    1.46 
  10  -6 -13    1.40    1.33 
  11  -6 -13    1.45    1.19 
   7  -7 -13    5.07    1.43 
   8  -7 -13   -0.03    1.33 
   8  -8 -13   -0.64    1.13 
   8  -2 -12    5.16    1.82 
   9  -2 -12   -2.54    1.80 
  10  -2 -12    4.07    1.58 
  12  -3 -12    1.60    1.23 
   3  -7 -12   -0.60    1.62 
   6  -1 -11    6.51    1.64 
  12  -1 -11   -1.01    1.65 
   4  -2 -11   15.08    1.71 
  14  -2 -11    0.92    1.50 
   2  -4 -11    3.24    1.40 
   5   0 -10   15.96    1.70 
  13   0 -10    5.80    1.78 
  16  -2 -10    0.75    1.30 
   1  -3 -10    8.15    1.43 
   0  -5 -10   57.38    1.82 
   3   0  -9    0.34    1.38 
  15   0  -9   -0.51    1.39 
  -1  -5  -9   27.52    1.25 
   7   2  -8   11.52    1.59 
  -1  -3  -8   36.39    1.25 
   7   3  -6    3.57    1.25 
  11   3  -6   13.45    1.70 
   5   3  -4   11.01    1.01 
  13   3  -4    1.41    0.96 
  11  -5 -13    1.88    1.31 
   6  -6 -13    2.58    1.60 
   7  -8 -13    3.63    1.22 
   7  -2 -12   -0.76    1.78 
  11  -2 -12    0.45    1.60 
  13  -3 -12   -0.79    1.43 
   4  -4 -12    3.66    1.52 
  14  -4 -12   -0.88    1.37 
   3  -6 -12   -0.46    1.44 
   3  -8 -12    0.65    1.39 
   5  -1 -11    7.30    1.77 
  13  -1 -11    2.42    1.65 
   1  -6 -11   25.57    1.68 
   9   1 -10    0.09    1.71 
   3  -1 -10    6.74    1.48 
   5   1  -9   49.63    1.94 
  13   1  -9    7.46    1.70 
  12   2  -8    4.55    1.43 
   3   1  -8   15.73    1.37 
  15   1  -8    2.99    1.53 
  -2  -5  -8   18.20    0.96 
   4   2  -7    3.92    1.18 
  14   2  -7    8.05    1.71 
  16   1  -7    0.40    1.34 
  12   3  -6    0.75    1.39 
   3   2  -6   22.53    1.20 
  15   2  -6    3.96    1.58 
   0   0  -6    3.24    0.92 
  13   3  -5   -1.29    1.28 
   7  -4 -13    1.27    1.71 
   8  -4 -13    7.25    1.82 
   9  -4 -13    6.00    1.64 
  10  -4 -13    8.08    1.59 
  11  -4 -13    1.70    1.36 
   6  -5 -13    0.19    1.45 
   6  -8 -13    9.37    1.60 
   6  -2 -12   30.14    2.33 
  12  -2 -12    1.74    1.62 
   3  -5 -12    9.53    1.79 
   7   0 -11    1.88    1.52 
   8   0 -11    0.86    1.60 
   9   0 -11    0.25    1.73 
  10   0 -11    0.12    1.71 
  11   0 -11    1.15    1.79 
   3  -2 -11    5.94    1.50 
   2  -3 -11    1.32    1.39 
   1  -5 -11   -0.06    1.12 
   7   1 -10   20.86    1.78 
   8   1 -10    4.87    1.65 
  10   1 -10    1.93    1.80 
  11   1 -10    6.16    1.80 
   4   0 -10    2.02    1.62 
   0  -4 -10    8.29    1.34 
   9   2  -9    7.47    1.65 
  14   1  -9   10.15    1.80 
   1  -1  -9   42.13    1.70 
  17  -1  -9    0.18    1.26 
  -1  -4  -9   25.80    1.22 
   5   2  -8    0.95    1.28 
  13   2  -8    2.17    1.46 
   8   3  -7    5.22    1.42 
  10   3  -7   19.62    1.57 
  -2  -3  -7   30.66    1.08 
   6   3  -6    2.70    1.21 
   1   1  -6    3.22    0.91 
   5   3  -5   23.10    1.17 
   8  -3 -13    0.98    1.71 
   9  -3 -13   -0.64    1.65 
  10  -3 -13    0.48    1.62 
  12  -4 -13   11.24    1.41 
   5  -5 -13    3.81    1.80 
   5  -7 -13   -0.56    1.31 
   5  -8 -13   -0.33    1.43 
   8  -1 -12    2.45    1.69 
   9  -1 -12    1.10    1.54 
  10  -1 -12    1.08    1.70 
   5  -2 -12    1.46    1.66 
  13  -2 -12   -2.67    1.51 
   3  -4 -12    0.93    1.50 
   6   0 -11    0.10    1.44 
  12   0 -11    0.99    1.62 
   4  -1 -11    4.86    1.70 
  14  -1 -11    1.76    1.42 
  12   1 -10    0.08    1.81 
   2  -1 -10   20.07    1.56 
  16  -1 -10    0.18    1.15 
   7   2  -9    0.78    1.58 
  10   2  -9    1.48    1.49 
   4   1  -9   30.04    1.54 
   2   0  -9   -0.19    1.28 
  16   0  -9   -1.02    1.26 
   0  -2  -9   11.98    1.16 
   1   0  -8   15.82    1.34 
  -1  -2  -8    3.60    1.02 
  -2  -4  -8   -0.54    0.72 
   7   3  -7   25.63    1.58 
  11   3  -7    7.45    1.58 
   5   3  -6    1.87    1.13 
  13   3  -6   22.77    1.77 
   2   2  -5  346.71    2.62 
   7  -3 -13    1.63    1.77 
  11  -3 -13   -1.92    1.30 
  13  -4 -13    5.23    1.25 
   7  -1 -12    3.02    1.97 
  11  -1 -12    0.77    1.72 
   2  -5 -12    0.41    1.73 
   2  -6 -12    0.99    1.38 
   2  -7 -12    0.14    1.36 
  13   0 -11    0.58    1.93 
   1  -4 -11    1.51    1.34 
   3   0 -10   23.76    1.76 
  15   0 -10    6.60    1.40 
   6   2  -9    2.53    1.42 
  14   2  -8    3.90    1.57 
   2   1  -8   11.81    1.39 
  16   1  -8   -1.79    1.41 
   6   3  -7    7.99    1.31 
  12   3  -7    6.71    1.56 
   3   2  -7    5.59    1.16 
  15   2  -7    4.59    1.56 
   0   0  -7    0.81    1.00 
   4   3  -5   97.05    1.75 
  14   3  -5   -1.02    1.20 
   9  -2 -13   10.97    1.90 
   6  -3 -13   -0.41    1.80 
  12  -3 -13   -1.85    1.21 
   5  -4 -13    0.02    1.59 
   4  -5 -13   -0.07    1.83 
   4  -7 -13    5.22    1.38 
   6  -1 -12    2.63    1.86 
  12  -1 -12    6.38    1.39 
   4  -2 -12   19.88    1.82 
  14  -2 -12   -0.35    1.22 
   3  -3 -12   16.83    1.78 
   5   0 -11   -1.77    1.52 
   3  -1 -11    1.09    1.54 
   0  -3 -10    0.82    0.98 
  -1  -6 -10   -0.85    0.86 
  13   2  -9    2.91    1.82 
   3   1  -9   53.49    1.94 
  15   1  -9    7.95    1.59 
  -1  -3  -9    5.80    1.16 
   8   3  -8   -0.68    1.35 
  11   3  -8    8.48    1.63 
  13   3  -7    1.29    1.44 
   1   1  -7    1.58    1.06 
  14   3  -6    6.24    1.50 
   2   2  -6  175.01    2.16 
   9   4  -4   21.71    1.11 
  10   4  -4    0.00    0.97 
   9   4  -3    0.81    0.78 
  10   4  -3   10.19    0.95 
   8  -6 -14    0.33    1.27 
   9  -6 -14    0.15    1.28 
   7  -2 -13    4.17    1.95 
   8  -2 -13    2.02    1.74 
  10  -2 -13    2.03    1.31 
  11  -2 -13   14.24    1.63 
  13  -3 -13    2.24    1.33 
   4  -4 -13    9.63    1.81 
   8   0 -12   -0.69    1.65 
   9   0 -12   11.23    1.97 
   5  -1 -12   -0.73    1.75 
  13  -1 -12   -0.91    1.53 
   2  -4 -12    0.06    1.69 
   7   1 -11    1.29    1.64 
   9   1 -11    0.69    1.63 
  10   1 -11    0.12    1.73 
   1  -3 -11    3.81    1.41 
   0  -5 -11    2.56    1.25 
   9   2 -10   -1.70    1.64 
  10   2 -10   11.10    1.95 
   4   1 -10   14.44    1.72 
  -1  -5 -10    8.09    1.12 
   5   2  -9    7.14    1.53 
  17   0  -9   -0.72    1.31 
   7   3  -8   20.42    1.68 
  12   3  -8    0.33    1.79 
  -2  -3  -8    2.04    0.91 
   5   3  -7   66.59    1.92 
   4   3  -6    1.55    1.13 
   8   4  -5    6.33    1.04 
  10   4  -5   22.50    1.32 
  11   4  -5    4.87    1.11 
   0   1  -5    2.22    1.01 
   7   4  -4   15.62    1.03 
  11   4  -4   18.27    1.16 
   7   4  -3   16.61    0.94 
  11   4  -3    2.45    0.91 
   9   4  -2   11.65    0.86 
   9  -4 -14    0.10    1.54 
   7  -5 -14   -2.07    1.39 
  10  -5 -14    1.18    1.43 
   7  -6 -14    2.26    1.38 
   7  -7 -14    0.41    1.10 
   6  -2 -13   13.18    2.01 
  12  -2 -13   -0.49    1.35 
   3  -6 -13    3.30    1.73 
   3  -7 -13    1.61    1.41 
   7   0 -12   13.99    1.99 
  14  -1 -12    1.76    1.51 
   6   1 -11    5.55    1.54 
  12   1 -11   -0.36    1.71 
   4   0 -11   -1.73    1.33 
   7   2 -10   -0.55    1.63 
  11   2 -10    1.04    1.87 
   2   0 -10   35.43    1.81 
  16   0 -10    4.19    1.29 
   0  -2 -10    2.07    1.28 
  -1  -4 -10    0.04    1.00 
  14   2  -9    1.41    1.63 
  16   1  -9   16.76    1.71 
   1   0  -9    1.29    1.22 
  -2  -5  -9    7.03    0.86 
   3   2  -8    9.55    1.37 
   0   0  -8  221.78    2.74 
   2   2  -7   83.69    1.81 
  16   2  -7   -0.98    1.52 
   8   4  -6   11.12    1.25 
   9   4  -6   15.60    1.31 
  10   4  -6    1.84    1.24 
  -1   0  -6   13.02    0.98 
  12   4  -4   16.68    1.23 
   8  -4 -14   -0.21    1.40 
  10  -4 -14    0.27    1.29 
  11  -4 -14    1.83    1.30 
   6  -6 -14   -0.41    1.36 
   6  -7 -14    1.99    1.49 
   9  -1 -13   -0.57    1.65 
  10  -1 -13    2.75    1.52 
   5  -2 -13   10.70    1.97 
   3  -5 -13    1.35    1.49 
  12   0 -12    1.65    1.62 
   4  -1 -12   17.04    2.01 
   2  -3 -12    0.15    1.43 
   1  -5 -12    4.88    1.74 
  15   0 -11   -1.16    1.47 
   2  -1 -11    1.17    1.37 
   1  -2 -11   -0.70    1.33 
   0  -4 -11    5.47    1.23 
   6   2 -10    3.75    1.50 
  15   1 -10    3.22    1.48 
   8   3  -9    1.81    1.50 
   9   3  -9   -0.50    1.46 
   4   2  -9    3.34    1.07 
  -1  -2  -9    8.82    1.02 
  -2  -4  -9    7.30    0.93 
   5   3  -8    7.32    1.54 
  13   3  -8    5.83    1.61 
  17   1  -8   -0.26    1.30 
  -1  -1  -8    6.18    1.06 
   4   3  -7   50.97    1.77 
  11   4  -6    3.61    1.20 
   0   1  -6   66.34    1.46 
  12   4  -5    0.84    1.10 
   3   3  -5  180.12    2.04 
   1   2  -5  410.16    2.79 
   6   4  -4   13.22    1.00 
   1   2  -4  323.83    2.25 
   8  -3 -14    1.04    1.62 
   9  -3 -14    3.09    1.58 
  10  -3 -14   -0.03    1.39 
   6  -4 -14    0.63    1.41 
   5  -6 -14    0.80    1.52 
   7  -1 -13   -1.12    1.95 
  11  -1 -13   -1.05    1.30 
  12  -1 -13    0.61    1.45 
  13   0 -12    4.06    1.66 
   1  -4 -12    1.60    1.66 
   5   1 -11    5.24    1.29 
   3   0 -11    2.08    1.62 
   5   2 -10    1.18    1.40 
  13   2 -10   -1.52    1.37 
   3   1 -10    6.61    1.65 
  -1  -3 -10    8.14    1.20 
   7   3  -9    2.75    1.34 
  12   3  -9    4.75    1.72 
   9   4  -7   62.56    2.01 
  10   4  -7    5.55    1.54 
  11   4  -7    2.69    1.65 
   6   4  -6   35.32    1.59 
  12   4  -6    9.04    1.56 
   3   3  -6    5.14    1.14 
  -2  -1  -6   49.19    1.14 
   7  -3 -14    3.75    1.68 
  11  -3 -14    1.32    1.59 
   5  -7 -14   -0.91    1.24 
   6  -1 -13   -0.68    1.86 
   3  -3 -13    5.32    1.52 
   2  -6 -13    1.23    1.51 
   7   1 -12    3.75    1.58 
   8   1 -12    2.99    1.73 
   9   1 -12    1.18    1.99 
  11   1 -12   -0.50    1.65 
   3  -1 -12   15.28    1.78 
   7   2 -11    2.98    1.69 
   8   2 -11   -0.80    1.81 
  10   2 -11    0.31    1.78 
  14   1 -11   -0.05    1.38 
   0  -3 -11    1.01    1.32 
   1   0 -10    2.28    1.33 
   6   3  -9   24.19    1.66 
   3   2  -9   48.45    1.91 
  15   2  -9    1.60    1.45 
   4   3  -8    7.75    1.39 
  16   2  -8    2.39    1.37 
  -2  -2  -8   12.69    1.12 
   7   4  -7   10.44    1.46 
  15   3  -7    7.81    1.69 
   0   1  -7   41.18    1.41 
  -1   0  -7    0.79    0.96 
   1   2  -6   55.64    1.32 
   5   4  -5   21.43    1.22 
  13   4  -5   14.90    1.36 
   7  -2 -14   -0.24    1.72 
   9  -2 -14    0.85    1.51 
  10  -2 -14    0.34    1.33 
  11  -2 -14   -0.36    1.19 
   4  -6 -14    2.72    1.50 
   8   0 -13    2.19    1.70 
   9   0 -13    1.07    1.60 
  11   0 -13   -0.79    1.51 
   5  -1 -13    2.10    1.73 
  13  -1 -13    0.85    1.36 
   2  -5 -13    0.41    1.48 
   6   1 -12    2.17    1.80 
  12   1 -12   10.13    1.83 
   4   0 -12   11.64    1.96 
   1  -3 -12   28.77    1.99 
   6   2 -11    0.63    1.49 
  16   0 -11    0.27    1.05 
   8   3 -10    1.99    1.73 
   9   3 -10    0.14    1.57 
  10   3 -10    1.13    1.59 
   4   2 -10    7.02    1.49 
  14   2 -10    2.84    1.41 
   2   1 -10   21.19    1.75 
  16   1 -10    0.23    1.31 
   1   1  -9   42.93    1.78 
  17   1  -9    2.14    1.33 
   0   0  -9   -0.04    1.28 
  -2  -3  -9   -0.92    0.97 
   8   4  -8    8.12    1.63 
  10   4  -8    1.66    1.30 
   6   4  -7    1.16    1.27 
  12   4  -7   -0.75    1.22 
   3   3  -7   93.00    1.89 
   1   2  -7   -0.49    1.20 
  -2  -1  -7   52.93    1.47 
  -3  -3  -7   11.39    0.75 
   5   4  -6   42.02    1.67 
  13   4  -6    0.45    1.29 
   5   4  -3    1.87    0.90 
   6  -2 -14    4.57    1.90 
  12  -2 -14    0.45    1.29 
   4  -5 -14    1.17    1.39 
   4  -7 -14   -0.80    1.48 
   6   0 -13    1.54    1.74 
  12   0 -13   -0.28    1.46 
   2  -4 -13    1.75    1.62 
   0  -5 -12   -0.34    1.36 
  15   1 -11    0.36    1.36 
   0  -2 -11    7.31    1.45 
   7   3 -10   28.36    1.91 
  12   3 -10    0.41    1.49 
  -1  -2 -10    0.28    0.95 
  11   4  -8   21.98    2.07 
  15   3  -8   -0.18    1.38 
  -3  -4  -8    6.82    0.71 
   5   4  -7   19.76    1.55 
  13   4  -7    9.14    1.56 
   2   3  -6    0.88    1.00 
   2   3  -5    1.83    0.77 
   2   3  -4  290.73    2.40 
   9  -1 -14    6.37    1.69 
  10  -1 -14    1.99    1.28 
   4  -1 -13    2.71    1.70 
   2  -3 -13    1.12    1.66 
   5   1 -12    0.83    1.87 
   3   0 -12   48.97    2.38 
  15   0 -12    0.02    1.28 
   1  -2 -12   10.56    1.48 
   0  -4 -12   -0.02    1.50 
   5   2 -11    1.58    1.51 
  13   2 -11    0.32    1.34 
  -1  -4 -11    5.55    1.17 
   3   2 -10    1.60    1.51 
  -2  -4 -10    7.39    1.04 
   8   4  -9    4.45    1.54 
   4   3  -9    2.48    1.55 
  14   3  -9    1.02    1.43 
   2   2  -9    6.37    1.39 
  16   2  -9    2.12    1.29 
   6   4  -8    4.50    1.48 
  12   4  -8    1.68    1.58 
   3   3  -8  111.44    2.23 
   1   2  -8   13.59    1.43 
   4   4  -6   76.78    1.85 
  14   4  -6   -0.41    1.49 
   4   4  -5   61.90    1.56 
   7  -4 -15    0.94    1.50 
   7  -5 -15   -0.92    1.18 
   7  -1 -14   -0.11    1.70 
  11  -1 -14    1.60    1.32 
   4  -3 -14    3.69    1.69 
   3  -6 -14    0.88    1.67 
   8   1 -13    0.38    1.75 
   9   1 -13   -0.14    1.87 
   5   0 -13    0.76    1.97 
   1  -5 -13   -0.32    1.64 
   7   2 -12    1.81    1.65 
   9   2 -12    0.24    1.45 
  10   2 -12    3.76    1.83 
   4   1 -12   15.22    2.07 
   8   3 -11    8.77    1.94 
   9   3 -11    7.63    1.79 
  10   3 -11    0.94    1.77 
   4   2 -11   12.73    1.74 
  14   2 -11    2.59    1.64 
   1   0 -11    0.83    1.40 
  -1  -3 -11   23.28    1.68 
   5   3 -10   13.43    1.65 
   1   1 -10   16.94    1.59 
  -2  -2  -9    1.08    1.06 
   5   4  -8   -1.02    1.45 
  13   4  -8   18.81    1.86 
  -2  -1  -8   61.36    1.48 
  -3  -3  -8   18.74    0.99 
   2   3  -7   53.13    1.68 
  -1   1  -6    6.17    0.99 
   9   5  -5   15.83    1.37 
   0   2  -5  115.64    1.63 
   9  -3 -15    1.55    1.34 
   6  -4 -15    0.24    1.56 
   6  -5 -15    0.72    1.12 
  12  -1 -14    1.27    1.35 
   3  -4 -14    3.92    1.58 
   7   1 -13   -1.09    1.80 
  11   1 -13   -0.35    1.61 
   4   0 -13    0.50    1.69 
   2  -2 -13   11.70    1.65 
   1  -4 -13    1.69    1.35 
   6   2 -12   23.41    2.17 
   2   0 -12    1.81    1.53 
   0  -3 -12    0.34    1.45 
   7   3 -11   -1.71    1.83 
   2   1 -11    0.91    1.61 
   0  -1 -11    3.92    1.35 
  -1  -1 -10   -0.15    1.11 
  -2  -3 -10    4.60    1.01 
  12   4  -9    2.06    1.65 
   3   3  -9    6.31    1.39 
  15   3  -9   -0.60    1.64 
   0   1  -9   58.70    1.90 
   4   4  -7  145.68    2.43 
  14   4  -7   10.91    1.50 
  -1   1  -7   12.03    1.19 
   8   5  -6    6.00    1.09 
  10   5  -6    0.12    1.22 
   0   2  -6    9.37    0.89 
   7   5  -5    0.04    1.16 
   8   5  -5    4.93    1.14 
  10   5  -5    0.40    0.93 
  11   5  -5    7.35    1.24 
   8   5  -4    3.06    1.02 
  10   5  -4   23.42    1.27 
   0   2  -4   10.59    0.86 
   8  -2 -15   -0.69    1.54 
   9  -2 -15   -0.08    1.29 
   5  -5 -15    1.63    1.43 
   7   0 -14    1.37    1.78 
   8   0 -14    0.15    1.68 
   9   0 -14    2.12    1.50 
  10   0 -14    2.08    1.40 
  11   0 -14    0.47    1.36 
   5  -1 -14    1.99    1.92 
   3  -3 -14    2.64    1.50 
   6   1 -13    2.15    1.89 
  12   1 -13   -0.38    1.38 
   1  -3 -13    0.41    1.78 
   5   2 -12   -2.04    1.71 
   3   1 -12   16.46    2.21 
   6   3 -11    1.87    1.70 
   3   2 -11    3.67    1.69 
   8   4 -10   17.78    2.04 
   4   3 -10    3.50    1.21 
  14   3 -10   -0.86    1.40 
   2   2 -10    6.69    1.62 
  16   2 -10    1.88    1.26 
   1   2  -9    0.20    1.40 
  -3  -4  -9    9.12    0.95 
   4   4  -8   13.79    1.66 
  14   4  -8   -0.55    1.63 
   2   3  -8   61.91    1.78 
   8   5  -7   25.52    1.60 
   9   5  -7    1.20    1.51 
   0   2  -7   16.59    1.29 
   7   5  -6   39.63    1.61 
  11   5  -6   25.23    1.57 
   3   4  -6  129.15    2.18 
   3   4  -5   10.24    1.20 
   7   5  -4   27.86    1.32 
  11   5  -4    9.18    1.08 
   5  -4 -15    0.27    1.22 
   6   0 -14   -0.71    1.80 
  12   0 -14   -1.72    1.32 
   2  -5 -14    2.29    1.61 
   5   1 -13    5.42    1.93 
   3   0 -13    0.06    1.80 
  13   2 -12   -0.24    1.22 
   0  -2 -12    1.92    1.51 
  13   3 -11   11.46    1.59 
  15   2 -11   -0.24    1.18 
   7   4 -10    3.98    1.79 
  11   4 -10   -0.21    1.49 
  13   4  -9   -0.09    1.48 
  -2  -1  -9   32.49    1.38 
   9   5  -8   -0.61    1.29 
  10   5  -8   13.94    2.06 
  -1   1  -8    7.76    1.23 
  11   5  -7    3.13    1.37 
   3   4  -7  247.04    3.12 
   1   3  -7   23.89    1.37 
  12   5  -6   -0.09    1.28 
   1   3  -6  262.77    2.58 
   6   5  -5    5.56    1.10 
  12   5  -5   -1.17    0.98 
   3   4  -4   21.48    1.15 
   1   3  -4  928.16    4.00 
   8   5  -3   36.45    1.18 
   9   5  -3   30.55    1.13 
  10   5  -3    2.59    0.91 
   9  -1 -15    2.37    1.39 
   5  -3 -15    1.28    1.42 
   4  -5 -15   -0.49    1.38 
   5   0 -14    0.36    1.78 
   3  -2 -14    0.38    1.45 
   2  -4 -14   -0.12    1.52 
   7   2 -13    7.09    1.97 
   8   2 -13   -0.79    1.89 
   9   2 -13    5.92    1.92 
  10   2 -13    1.34    1.70 
  11   2 -13    5.58    1.90 
   4   1 -13    3.51    2.07 
   1  -2 -13   24.30    1.96 
   7   3 -12    6.20    1.96 
   9   3 -12   10.33    2.05 
   4   2 -12   19.50    2.01 
  14   2 -12    0.57    1.40 
  -1  -4 -12    2.21    1.30 
   6   4 -10    2.75    1.46 
   3   3 -10   14.73    1.57 
  15   3 -10   -0.58    1.48 
   0   1 -10    1.76    1.33 
  -2  -2 -10    0.79    0.98 
   4   4  -9    7.59    1.55 
   2   3  -9   19.40    1.61 
  -3  -3  -9    9.10    0.95 
  11   5  -8    7.64    1.72 
   3   4  -8  119.85    2.50 
   0   2  -8   -0.19    1.03 
  -3  -2  -8   18.46    1.00 
  12   5  -7    0.27    1.59 
  -3  -1  -6   14.27    0.86 
   6   5  -4   19.43    1.10 
   8  -1 -15   -0.28    1.57 
  10  -1 -15   -0.87    1.38 
   4  -4 -15    1.33    1.21 
   7   1 -14   -2.39    1.81 
   8   1 -14    1.13    1.52 
   9   1 -14    3.75    1.60 
  10   1 -14   -1.07    1.43 
  11   1 -14    0.14    1.72 
   2  -3 -14    4.43    1.70 
   6   2 -13   10.77    2.12 
  12   2 -13    2.00    1.54 
   6   3 -12    3.85    1.81 
   2   1 -12    9.64    1.84 
   0  -1 -12    9.31    1.55 
  -1  -3 -12   20.47    1.79 
   8   4 -11   30.12    2.33 
   9   4 -11    0.63    1.77 
   4   3 -11   17.20    1.61 
  14   3 -11    2.82    1.52 
   2   2 -11    9.41    1.84 
  -1  -1 -11    3.27    1.46 
  -2  -4 -11    8.46    1.03 
   5   4 -10    1.12    1.63 
  10   5  -9    7.01    1.79 
  14   4  -9   -0.29    1.39 
  12   5  -8   25.89    1.96 
   1   3  -8    8.72    1.37 
   5   5  -7    1.44    1.32 
  -3  -1  -7    8.98    0.99 
  13   5  -6    7.97    1.44 
   3   4  -3   10.37    0.88 
   6  -1 -15    0.30    1.55 
   4  -3 -15    3.04    1.45 
   6   1 -14   -1.48    1.80 
   4   0 -14    4.35    1.94 
   2  -2 -14   14.57    1.80 
   5   2 -13   12.06    1.93 
   3   1 -13    8.05    1.80 
   1  -1 -13    4.24    1.59 
   0  -3 -13    3.85    1.51 
   5   3 -12    4.63    1.73 
   3   2 -12    0.92    2.02 
   6   4 -11   15.63    2.21 
   7   4 -11    2.85    1.46 
  11   4 -11    0.53    1.58 
  -2  -3 -11    1.02    1.16 
   2   3 -10    1.26    1.59 
  -2  -1 -10    1.50    1.13 
   7   5  -9    0.49    1.55 
   3   4  -9    0.06    1.48 
   0   2  -9   12.52    1.47 
   5   5  -8    0.19    1.45 
  13   5  -7    1.35    1.49 
   2   4  -7    4.92    1.26 
   2   4  -6   74.44    1.66 
  -1   2  -6   14.61    1.13 
   2   4  -5    1.06    1.02 
   5   5  -4    4.39    0.90 
   6   5  -3    6.88    0.88 
   7   0 -15   -0.51    1.61 
   8   0 -15    1.93    1.46 
   9   0 -15    0.81    1.39 
  10   0 -15    0.90    1.27 
   4  -2 -15    0.80    1.52 
   3  -4 -15   -0.21    1.60 
   3  -5 -15    0.26    1.51 
   5   1 -14    1.28    1.86 
  12   1 -14    1.10    1.21 
   1   1 -12    4.65    1.60 
  -1  -2 -12    5.09    1.32 
  12   4 -11   -0.71    1.47 
   3   3 -11   11.87    1.50 
   0   1 -11    5.07    1.44 
   4   4 -10   13.77    1.48 
  -3  -4 -10   -0.31    0.81 
   6   5  -9    5.95    1.67 
  15   4  -9    0.42    1.33 
   1   3  -9   41.38    1.84 
  -2   0  -9   -0.03    1.02 
  -3  -2  -9    6.12    0.93 
  13   5  -8    1.40    1.80 
   2   4  -8   19.72    1.56 
  -3  -1  -8    9.33    0.98 
  -1   2  -7   17.03    1.25 
  -2   1  -7   54.92    1.48 
   4   5  -6   36.36    1.63 
   0   3  -6   19.52    1.19 
  -2   1  -6   51.27    1.36 
   4   5  -5    0.43    1.07 
  -1   2  -5   22.06    1.06 
  -2   1  -5   24.36    1.04 
   2   4  -4    3.12    1.00 
   6   0 -15    0.01    1.66 
   3  -3 -15    2.47    1.50 
   8   2 -14   -0.22    1.49 
   9   2 -14    0.24    1.59 
  10   2 -14    0.95    1.55 
   3   0 -14    2.65    1.93 
   2  -1 -14   -1.75    1.46 
   1  -3 -14    0.64    1.52 
   7   3 -13    2.93    1.99 
   8   3 -13   -1.29    1.88 
   9   3 -13   -0.39    1.43 
  10   3 -13    1.48    1.73 
   4   2 -13    3.00    2.00 
   0  -2 -13    7.25    1.54 
   8   4 -12    1.70    1.85 
   9   4 -12   -0.72    1.76 
   4   3 -12    0.36    1.88 
   2   2 -12    1.15    1.76 
   5   4 -11    3.41    1.50 
  13   4 -11    2.10    1.68 
  15   3 -11    1.74    1.25 
   1   2 -11   -1.26    1.63 
  -1   0 -11   -1.04    1.28 
  -2  -2 -11   13.68    1.38 
   7   5 -10    2.04    1.69 
   8   5 -10   34.72    2.18 
  10   5 -10   47.13    2.30 
  11   5 -10    8.68    2.04 
   0   2 -10    1.76    1.45 
  -3  -3 -10    6.47    0.97 
   5   5  -9   11.88    1.76 
   4   5  -8    8.21    1.64 
   0   3  -5  238.36    2.26 
  -1   2  -4    4.29    1.03 
   5   5  -3    8.76    0.99 
   5   0 -15    0.83    1.71 
   3  -2 -15    2.18    1.49 
   6   2 -14    3.50    2.01 
   7   2 -14    1.99    1.37 
  11   2 -14   -0.03    1.29 
   4   1 -14    1.39    1.85 
   1  -2 -14   -0.98    1.60 
   6   3 -13    0.92    1.84 
   2   1 -13    2.20    1.71 
   0  -1 -13    1.34    1.88 
   7   4 -12    3.26    1.91 
  14   3 -12    1.68    1.08 
  -1  -1 -12   10.99    1.72 
   4   4 -11   25.96    2.02 
   2   3 -11    3.16    1.75 
   3   4 -10   -1.77    1.19 
   1   3 -10    9.69    1.59 
  -2   0 -10    1.33    1.33 
  13   5  -9    2.58    1.69 
   2   4  -9   16.55    1.58 
   0   3  -8    7.99    1.43 
   8   6  -7   13.69    1.70 
  10   6  -7   30.97    1.88 
  -3   0  -7    0.45    1.00 
   7   6  -6   74.37    2.05 
   8   6  -6    4.55    1.25 
   9   6  -6    2.13    1.28 
  10   6  -6   -0.22    1.39 
   3   5  -6   95.76    2.07 
   1   4  -6   24.92    1.32 
  -3   0  -6   94.37    1.55 
   8   6  -5    5.25    1.30 
   9   6  -5   12.50    1.25 
   0   3  -4   82.91    1.47 
   7   1 -15    0.86    1.56 
   8   1 -15    0.69    1.31 
  10   1 -15    1.31    1.41 
   2  -4 -15    1.61    1.50 
   5   2 -14    1.81    1.93 
  12   2 -14    0.49    1.25 
   5   3 -13    1.39    1.66 
   3   2 -13    2.23    1.87 
  -1  -3 -13   13.76    1.76 
   6   4 -12    0.56    1.78 
  12   4 -12   -0.59    1.42 
   3   3 -12   17.74    2.06 
   8   5 -11   -0.04    1.83 
  -2  -1 -11   30.96    1.76 
   5   5 -10   21.34    2.11 
  12   5 -10    7.90    1.68 
  15   4 -10    1.32    1.54 
  -3  -2 -10    2.71    1.00 
   4   5  -9    2.24    1.70 
   0   3  -9    2.58    1.54 
  -1   2  -9    6.19    1.40 
   8   6  -8    4.52    1.42 
   9   6  -8   26.83    2.05 
  10   6  -8    3.59    1.73 
   3   5  -8   22.62    1.79 
   1   4  -8   19.63    1.58 
   7   6  -7   68.96    2.13 
  11   6  -7   27.43    1.87 
   3   5  -7   33.67    1.56 
   6   6  -6   11.59    1.45 
  11   6  -6   35.55    1.80 
   7   6  -5    6.88    1.18 
  10   6  -5    3.78    1.15 
   3   5  -5   13.28    1.31 
   1   4  -5  348.39    2.93 
  -3   0  -5    0.18    0.69 
   2   4  -3   12.50    0.95 
   5  -2 -16    0.94    1.50 
   6   1 -15    0.30    1.73 
   3  -1 -15    0.71    1.57 
   2  -3 -15    3.20    1.50 
   3   1 -14    2.00    1.75 
   1  -1 -14    6.36    1.65 
   4   3 -13    1.78    1.91 
  13   3 -13    1.86    1.24 
   1   1 -13    3.93    1.87 
   5   4 -12    1.92    1.96 
   1   2 -12    8.43    1.83 
  -2  -3 -12    1.01    1.21 
  11   5 -11    0.17    1.61 
   3   4 -11    1.55    1.71 
  14   4 -11    2.24    1.27 
   0   2 -11    4.62    1.63 
  13   5 -10    2.22    1.65 
   2   4 -10    5.77    1.52 
   9   6  -9   15.05    1.80 
  14   5  -9    0.05    1.54 
   6   6  -8    0.44    1.62 
  -3   0  -8  102.35    1.88 
  -4  -2  -7   27.36    0.95 
   6   6  -5   12.42    1.34 
  11   6  -5    5.72    1.24 
   9   6  -4   19.03    1.21 
   5   1 -15    0.40    1.75 
   2  -2 -15    1.08    1.56 
   7   3 -14    0.98    1.68 
   8   3 -14   -0.19    1.61 
   9   3 -14    1.75    1.71 
   4   2 -14    0.12    1.90 
   0  -3 -14    3.03    1.45 
   7   4 -13    0.55    1.91 
   8   4 -13    5.07    1.87 
   9   4 -13    3.69    1.92 
  10   4 -13    8.53    1.70 
   2   2 -13   12.67    2.15 
  -1  -2 -13    6.13    1.43 
   4   4 -12    3.99    1.70 
  13   4 -12    1.07    1.22 
   2   3 -12    2.48    1.85 
  -1   0 -12   42.58    1.94 
  -2  -2 -12    6.09    1.72 
   5   5 -11   -0.78    2.11 
  12   5 -11    0.54    1.79 
   1   3 -11    2.66    1.77 
  -2   0 -11    1.16    1.56 
  -3  -3 -11    0.79    0.92 
   4   5 -10   57.35    2.34 
   0   3 -10   -0.37    1.59 
  -3  -1 -10   27.95    1.54 
  10   6  -9    6.71    1.73 
   3   5  -9   30.83    1.95 
   1   4  -9   20.64    1.76 
  -3   0  -9    0.58    1.11 
  12   6  -8   -0.07    1.62 
  -4  -2  -8   55.24    1.31 
   5   6  -7   10.01    1.55 
  12   6  -7   28.96    1.94 
   2   5  -7   36.88    1.79 
  -1   3  -7   31.96    1.53 
  -2   2  -7   23.45    1.40 
  -2   2  -6  127.50    1.95 
   7   6  -4    6.03    1.08 
  10   6  -4    0.04    0.94 
   3   5  -4   15.51    1.15 
   1   4  -4  103.99    1.67 
   4   5  -3    0.46    0.86 
   7   0 -16   -2.49    1.26 
   5  -1 -16   -0.49    1.29 
   4  -2 -16    0.96    1.19 
   7   2 -15    1.87    1.39 
   8   2 -15   -0.18    1.31 
   9   2 -15   -1.37    1.54 
  10   2 -15    0.00    1.37 
   4   1 -15    0.17    1.78 
   2  -1 -15    0.82    1.48 
  11   3 -14   -0.42    1.46 
   2   1 -14   -0.70    1.98 
   1   0 -14   -0.56    1.56 
   0  -2 -14    9.24    1.65 
   3   3 -13    3.91    2.17 
  -1  -1 -13    5.26    1.81 
   7   5 -12    4.37    1.98 
   8   5 -12    0.98    1.80 
   2   4 -11    5.45    1.62 
  -3  -2 -11    1.46    1.15 
   9   6 -10    6.44    1.74 
   3   5 -10    0.15    1.50 
   6   6  -9   36.13    2.11 
  11   6  -9    0.32    1.56 
  -4  -3  -9    7.51    0.84 
   5   6  -8    0.92    1.54 
   2   5  -8  108.83    2.52 
  -1   3  -8   34.39    1.76 
  -2   2  -8   12.18    1.39 
   0   4  -7   77.27    1.96 
   5   6  -5   11.23    1.15 
   2   5  -5   75.95    1.74 
  -1   3  -5  103.90    1.66 
   6   6  -4    0.22    1.12 
   0   3  -3  146.99    1.62 
   6   0 -16    0.91    1.28 
   6   2 -15    0.01    1.59 
   1  -3 -15    0.07    1.54 
   5   3 -14    1.61    1.93 
   0  -1 -14   -2.62    1.83 
   5   4 -13    0.92    1.89 
  12   4 -13    7.16    1.55 
   1   2 -13   25.79    2.27 
   6   5 -12    0.33    1.81 
  11   5 -12    2.41    1.57 
  -2  -1 -12   28.95    1.83 
   4   5 -11    9.22    2.00 
  13   5 -11   -0.25    1.54 
   7   6 -10    9.82    1.75 
  10   6 -10    2.11    1.63 
  11   6 -10    2.97    2.03 
  14   5 -10    0.65    1.47 
   1   4 -10    8.50    1.45 
   5   6  -9    5.88    1.68 
  12   6  -9   -0.26    1.55 
   2   5  -9    3.97    1.60 
  -1   3  -9    7.42    1.52 
  -2   2  -9    2.31    1.38 
  -4  -2  -9    6.30    0.94 
   4   6  -8   17.01    1.73 
   0   4  -8    5.42    1.36 
   4   6  -7   23.69    1.68 
  -4  -1  -7   14.02    0.99 
   4   6  -6    0.28    1.31 
   0   4  -6   15.16    1.09 
  -4  -1  -6    0.84    0.63 
  -2   2  -5  243.56    2.27 
   5   5  -2  110.51    1.46 
   7   1 -16   -2.37    1.34 
   4  -1 -16    2.22    1.38 
   3  -2 -16   -0.80    1.47 
   5   2 -15    2.75    1.64 
   3   1 -15    0.64    1.79 
   2   0 -15   -1.00    1.57 
   1  -2 -15    0.54    1.50 
   4   3 -14    2.97    1.99 
   4   4 -13   11.50    2.12 
  -1   0 -13    0.68    1.88 
   5   5 -12    3.22    2.16 
  12   5 -12   -1.24    1.43 
  -1   2 -11    9.42    1.60 
  -2   1 -11   32.26    1.96 
  -3  -1 -11   27.10    1.78 
   5   6 -10    5.17    1.87 
  -3   0 -10    0.94    1.06 
   4   6  -9    4.37    1.75 
   0   4  -9    0.18    1.46 
  -4  -1  -8   19.87    1.17 
   0   4  -5    0.26    0.78 
   5   6  -4    6.19    1.02 
   8   6  -3   10.47    0.94 
   6   1 -16    0.11    1.27 
   4   0 -16    1.09    1.58 
   7   3 -15    1.21    1.64 
   8   3 -15    4.12    1.50 
   9   3 -15    2.16    1.55 
   4   2 -15   -0.28    1.74 
   1  -1 -15    0.60    1.51 
   7   4 -14    1.62    1.75 
   8   4 -14    0.61    1.66 
  10   4 -14   -1.03    1.30 
   2   2 -14   13.98    2.10 
   0   0 -14    1.17    1.66 
  -1  -3 -14    1.58    1.48 
   9   5 -13   -0.21    1.60 
  -2  -2 -13    5.95    1.76 
   2   4 -12    0.51    1.71 
  -2   0 -12   21.04    2.02 
   6   6 -11    3.92    1.87 
   7   6 -11    4.77    1.97 
  10   6 -11   24.87    2.06 
   3   5 -11    4.66    1.39 
  14   5 -11    0.88    1.44 
   1   4 -11    0.11    1.72 
  12   6 -10   -0.27    1.53 
   2   5 -10   35.21    2.04 
  -1   3 -10    5.84    1.54 
  -2   2 -10   -0.91    1.55 
  13   6  -9    0.63    1.61 
  -3   1  -9   74.60    1.93 
  -4  -1  -9   66.58    1.74 
   3   6  -8    0.12    1.54 
   1   5  -8   36.46    1.84 
   8   7  -7   41.48    2.19 
   3   6  -7  103.71    2.45 
   1   5  -7    2.05    1.08 
   3   6  -6    9.14    1.36 
   1   5  -6   -0.82    1.31 
   2   5  -4    2.03    0.98 
  -1   3  -4  341.95    2.57 
  -2   2  -4  183.83    1.92 
   1   4  -3   54.10    1.32 
   5   1 -16    0.66    1.26 
   3  -1 -16    1.14    1.23 
   6   3 -15    1.27    1.42 
   6   4 -14   -0.49    1.62 
   3   3 -14    1.68    1.95 
  -1  -2 -14   -0.24    1.64 
   6   5 -13    0.49    1.85 
   7   5 -13   -2.37    1.84 
   3   4 -13    2.37    1.81 
   0   2 -13    6.91    2.05 
  13   5 -12    0.63    1.59 
   4   6 -10   15.64    2.12 
   0   4 -10    6.23    1.69 
  -4  -2 -10    3.66    0.94 
   1   5  -9   -1.32    1.44 
   7   7  -8    2.94    1.41 
   9   7  -8   92.89    2.72 
  10   7  -8    1.01    1.62 
   7   7  -7   18.80    1.90 
  10   7  -7    9.44    1.63 
  -2   3  -7   31.49    1.54 
  -4   0  -7    0.60    1.02 
   7   7  -6    5.73    1.55 
   8   7  -6   12.99    1.50 
   9   7  -6   13.74    1.59 
   1   5  -5   25.76    1.35 
   4   6  -4   -0.52    1.08 
   0   4  -4   67.32    1.44 
   7   2 -16    0.44    1.39 
   3   0 -16    4.83    1.80 
   2  -2 -16   -0.38    1.29 
   3   2 -15    2.00    1.73 
   1   0 -15   -2.30    1.43 
   0  -2 -15    5.17    1.82 
   5   4 -14    4.96    1.86 
   1   2 -14    1.37    1.86 
  -1  -1 -14   -0.31    1.71 
  11   5 -13   -0.75    1.39 
  -1   1 -13    6.65    1.67 
  -2  -1 -13   -1.34    1.40 
   8   6 -12    4.30    1.89 
   3   5 -12    8.06    1.93 
   1   4 -12   -0.72    1.91 
  -2   1 -12   30.02    2.01 
  -3  -2 -12    4.53    1.32 
   2   5 -11    7.77    1.69 
  -3   0 -11    0.68    1.37 
  13   6 -10    1.08    1.51 
   1   5 -10   77.71    2.51 
  -3   1 -10   28.03    1.60 
   7   7  -9    5.69    1.81 
  10   7  -9   -0.01    1.79 
  -2   3  -9   -0.54    1.35 
  11   7  -8    1.78    1.63 
  -1   4  -8   57.61    2.04 
  -4   0  -8   87.88    1.76 
   6   7  -7   24.42    1.69 
  11   7  -7    9.99    1.76 
   2   6  -7  155.74    2.82 
  -1   4  -7  232.33    2.84 
  -3   2  -7  131.79    2.19 
   6   7  -6   13.11    1.37 
  10   7  -6   15.50    1.52 
  -1   4  -6   92.49    1.90 
  -2   3  -6    9.53    1.19 
  -4   0  -6    9.50    0.98 
   8   7  -5    1.46    1.15 
   3   6  -5   -1.35    1.19 
   6   2 -16   -1.46    1.40 
   2  -1 -16    3.07    1.35 
   4   3 -15    1.62    1.69 
   0  -1 -15   -0.04    1.75 
   4   4 -14   -4.15    1.97 
   2   3 -14    4.58    1.90
[truncated: 5,771,319 more chars]
